# Supplementary material for: 6-Iodo-2-methyl-1,3-benzothia­zole
Source: Acta Crystallogr Sect E Struct Rep Online. 2011 Feb 12;67(Pt 3):o620. doi: 10.1107/S1600536811004570 (PMC3051962; doi:10.1107/S1600536811004570)
Supplement: Supplementary file 2 [file e-67-0o620-Isup2.hkl]

#
# h,k,l, Fc-squared, Fo-squared, sigma(Fo-squared) and status flag
#
data_I
_shelx_title ' exp_1922 in P2(1)/n'
_shelx_refln_list_code          4
_shelx_F_calc_maximum      300.42
_exptl_crystal_F_000       520.00
_reflns_d_resolution_high  0.7828
 
loop_
 _symmetry_equiv_pos_as_xyz
 'x, y, z'
 '-x+1/2, y+1/2, -z+1/2'
 '-x, -y, -z'
 'x-1/2, -y-1/2, z-1/2'
 
_cell_length_a     8.3255
_cell_length_b     7.6967
_cell_length_c    13.8083
_cell_angle_alpha  90.000
_cell_angle_beta   90.686
_cell_angle_gamma  90.000
 
_shelx_F_squared_multiplier     1.000
 
loop_
 _refln_index_h
 _refln_index_k
 _refln_index_l
 _refln_F_squared_calc
 _refln_F_squared_meas
 _refln_F_squared_sigma
 _refln_observed_status
   2   0   0     6077.81     5909.42     23.84 o
   4   0   0     4340.35     4093.91     17.04 o
   6   0   0     2233.38     2090.75     27.21 o
   8   0   0        0.09        5.31      6.74 o
  10   0   0      277.41      261.91     10.84 o
   2   1   0    27276.63    28407.94    241.94 o
   3   1   0     2866.90     2731.93     18.64 o
   4   1   0     1286.32     1332.66      7.76 o
   5   1   0      646.53      635.29      5.61 o
   6   1   0     2964.26     2924.04     35.25 o
   7   1   0       29.42       26.39      4.14 o
   8   1   0     2227.84     2243.07     39.41 o
   9   1   0        3.17       10.41      5.82 o
  10   1   0      288.63      291.64      8.78 o
   0   2   0    11310.04    13178.09     74.75 o
   1   2   0     1093.43     1256.82     14.88 o
   2   2   0     1870.41     2104.88     18.48 o
   3   2   0     6427.58     6745.92     48.97 o
   5   2   0     4111.94     4032.16     15.90 o
   6   2   0      606.81      591.20      6.40 o
   7   2   0     2301.34     2252.20     25.92 o
   8   2   0        2.27        3.76      4.54 o
   9   2   0      901.33      899.40     24.82 o
  10   2   0       16.45       21.14      6.51 o
   1   3   0    14502.51    15127.68    123.66 o
   2   3   0      337.98      392.70      4.76 o
   3   3   0     6680.56     6819.05     50.57 o
   4   3   0     2046.76     2030.18     10.22 o
   5   3   0     1068.55     1052.05      7.39 o
   6   3   0      402.06      407.90      7.15 o
   7   3   0       90.48       95.83      5.06 o
   8   3   0       96.67       88.80      5.68 o
   9   3   0       94.45       74.55      6.02 o
  10   3   0       28.31       24.03      7.34 o
   0   4   0     1014.34      898.03     16.15 o
   1   4   0       42.83       43.58      2.66 o
   2   4   0    13219.38    13822.94    118.81 o
   3   4   0     1154.65     1161.47      9.07 o
   4   4   0     3086.87     3069.16     23.65 o
   5   4   0      857.70      856.93      8.29 o
   6   4   0       10.09       14.34      4.11 o
   7   4   0      717.48      720.74      8.58 o
   8   4   0        2.30        6.52      4.77 o
   9   4   0       62.18       70.92      5.85 o
   1   5   0        1.74        2.91      1.34 o
   2   5   0        3.05       13.65      2.70 o
   4   5   0     4808.85     4673.46     40.95 o
   5   5   0       11.50       12.10      3.56 o
   6   5   0     2153.12     2143.07     16.58 o
   7   5   0        1.56        5.75      4.94 o
   8   5   0      373.42      379.37      9.00 o
   9   5   0        0.29        5.16      6.83 o
   0   6   0      866.51      924.41     13.55 o
   1   6   0       93.76       92.73      4.03 o
   2   6   0     3249.88     3377.61     19.65 o
   3   6   0       76.02       85.88      4.21 o
   4   6   0     1455.38     1452.93     12.64 o
   5   6   0      497.50      481.08      8.59 o
   6   6   0        0.54        5.44      5.49 o
   7   6   0      306.20      281.80      7.87 o
   8   6   0        0.30        2.78      6.53 o
   1   7   0     1288.84     1392.33     12.02 o
   2   7   0       12.24       14.55      4.38 o
   3   7   0      975.03     1020.01     10.72 o
   4   7   0      205.97      194.94      6.58 o
   5   7   0      307.78      309.77      8.58 o
   6   7   0       26.81       37.20      6.64 o
   7   7   0        0.59       10.74      7.49 o
   0   8   0      140.59      182.52      9.71 o
   1   8   0       29.33       27.13      4.98 o
   2   8   0       85.91      102.59      6.06 o
   3   8   0      103.76       97.84      5.59 o
   4   8   0        6.44       21.50      5.69 o
   5   8   0      353.15      325.30      9.25 o
   6   8   0       32.03       34.14      7.66 o
   1   9   0      139.79      127.25      7.43 o
   2   9   0      103.89      110.45      7.30 o
   3   9   0       44.14       39.93      5.92 o
   4   9   0       47.64       49.99      6.23 o
  -9   0   1      663.03      648.48     18.68 o
  -7   0   1     4128.44     4097.72     77.28 o
  -5   0   1     7687.25     7427.74     88.43 o
  -3   0   1    17647.83    17562.52     96.54 o
   3   0   1      294.51      296.01      4.89 o
   5   0   1     4150.83     4131.13     42.17 o
   7   0   1     3378.19     3252.46     48.97 o
   9   0   1      881.95      846.44     21.90 o
 -10   1   1      106.32      108.17      9.12 o
  -9   1   1      393.63      372.39     13.81 o
  -8   1   1      433.48      413.56      8.97 o
  -7   1   1        1.73       12.07      4.34 o
  -6   1   1     2800.18     2782.92     18.72 o
  -5   1   1       25.23       29.98      3.18 o
  -4   1   1     5606.57     5582.30     36.50 o
  -3   1   1     5492.41     5401.58     41.84 o
  -2   1   1     8970.45     9278.69     80.49 o
   2   1   1     4671.22     5072.45     46.19 o
   3   1   1     9053.56     9043.31     40.12 o
   4   1   1     2938.33     3137.95     14.93 o
   5   1   1     5529.48     5433.08     41.70 o
   6   1   1     1193.24     1179.71     12.67 o
   7   1   1      225.76      203.54      5.03 o
   8   1   1      810.50      791.02     10.92 o
   9   1   1        6.38        4.88      5.77 o
  10   1   1      149.61      155.72      7.97 o
 -10   2   1      225.19      208.42      9.79 o
  -9   2   1      293.72      299.51      7.96 o
  -8   2   1      349.70      332.06      7.15 o
  -7   2   1      210.81      218.56      6.59 o
  -6   2   1      102.34      123.94      4.34 o
  -5   2   1      240.72      275.67      5.25 o
  -4   2   1     2867.92     2794.82     16.62 o
  -3   2   1     2660.23     2769.55     20.01 o
  -2   2   1    15511.01    16676.84     85.68 o
  -1   2   1      124.05      149.19      3.47 o
   0   2   1    23990.65    26853.77    190.26 o
   1   2   1       10.10       14.78      1.38 o
   2   2   1    20650.13    20584.32    158.04 o
   3   2   1        0.07        7.75      1.64 o
   4   2   1    13075.71    13086.95     66.96 o
   5   2   1      243.34      236.82      8.12 o
   6   2   1     2037.72     1956.55     17.24 o
   7   2   1      377.04      383.37      6.10 o
   8   2   1      105.67      109.77      5.37 o
   9   2   1       18.54       20.93      6.99 o
  10   2   1       11.94        9.85      6.97 o
 -10   3   1      149.93      164.18      9.54 o
  -9   3   1       13.15       16.13      5.47 o
  -8   3   1      944.16      963.69     10.38 o
  -7   3   1      442.09      405.07      8.47 o
  -6   3   1     5213.39     5297.71     30.99 o
  -5   3   1      362.32      362.73      4.80 o
  -4   3   1     8050.19     8274.48     63.99 o
  -3   3   1      348.38      348.50      5.13 o
  -2   3   1     5530.84     5830.83     28.33 o
  -1   3   1      159.11      164.00      2.60 o
   0   3   1     5254.77     6055.58     29.36 o
   1   3   1     2393.28     2511.32     14.77 o
   2   3   1      694.96      775.75      9.25 o
   3   3   1     1398.13     1402.18     14.84 o
   4   3   1      745.27      724.81      5.86 o
   5   3   1       67.36       73.29      3.88 o
   6   3   1     2511.19     2505.68     26.58 o
   7   3   1      139.11      137.03      5.05 o
   8   3   1     1402.27     1411.77     22.01 o
   9   3   1       11.25        9.53      5.49 o
  10   3   1      380.58      404.96     13.20 o
  -9   4   1      147.78      148.50      6.82 o
  -8   4   1      208.23      198.72      6.38 o
  -7   4   1      916.08      905.02      9.20 o
  -6   4   1       12.55       15.13      3.96 o
  -5   4   1     3582.20     3457.89     43.17 o
  -4   4   1      722.00      728.83      5.63 o
  -3   4   1     1385.24     1408.17      9.27 o
  -2   4   1     1595.04     1753.45      9.87 o
  -1   4   1     3150.70     3439.31     18.39 o
   0   4   1     4820.38     5485.40     42.87 o
   1   4   1      512.29      535.05      4.41 o
   2   4   1     3936.20     3863.33     64.00 o
   3   4   1     1289.31     1243.44     17.87 o
   4   4   1     1367.21     1350.71     21.87 o
   5   4   1      774.11      739.49     10.29 o
   6   4   1      697.56      701.58      7.63 o
   7   4   1      578.93      537.80      8.59 o
   8   4   1       86.15       87.28      5.63 o
   9   4   1      396.80      405.87     10.39 o
  -9   5   1      161.24      147.56      8.25 o
  -8   5   1       10.18       11.06      5.92 o
  -7   5   1       58.10       44.48      5.25 o
  -6   5   1       59.02       71.18      4.51 o
  -5   5   1      270.43      271.01      5.13 o
  -4   5   1       12.46       22.75      3.44 o
  -3   5   1     1358.19     1307.48      8.14 o
  -2   5   1        5.76        7.80      2.25 o
  -1   5   1     2663.21     2782.75     31.71 o
   0   5   1      161.69      184.00      3.74 o
   1   5   1     9934.37    10468.89     60.28 o
   2   5   1       84.06       82.84      2.64 o
   3   5   1     4463.24     4420.04     34.75 o
   4   5   1        0.00       14.94      3.70 o
   5   5   1      546.18      546.74      7.27 o
   6   5   1       17.94       17.14      4.65 o
   7   5   1      430.30      448.63      9.96 o
   8   5   1       13.94       20.59      5.99 o
   9   5   1        9.96       21.28      6.34 o
  -8   6   1       29.11       22.39      6.45 o
  -7   6   1      514.03      531.30     10.08 o
  -6   6   1       30.13       35.06      5.28 o
  -5   6   1     1224.18     1196.21     13.26 o
  -4   6   1        0.43        9.19      4.47 o
  -3   6   1      283.24      264.07      6.07 o
  -2   6   1      459.71      474.67      9.07 o
  -1   6   1     1474.45     1513.92      9.68 o
   0   6   1     1913.64     2069.87     17.07 o
   1   6   1      254.01      245.37      4.34 o
   2   6   1     2169.66     2232.97     17.35 o
   3   6   1      947.76      898.29     14.29 o
   4   6   1      337.48      340.82      9.49 o
   5   6   1      143.84      136.09      6.31 o
   6   6   1      145.76      145.29      6.80 o
   7   6   1      169.18      144.73      7.28 o
   8   6   1       11.27       19.28      6.50 o
  -7   7   1       97.67       80.40      8.28 o
  -6   7   1      316.58      318.38     10.29 o
  -5   7   1      183.72      189.32      7.73 o
  -4   7   1      949.88      947.26     20.46 o
  -3   7   1       67.98       68.46      5.14 o
  -2   7   1     1194.87     1225.68     11.16 o
  -1   7   1       26.53       32.08      4.12 o
   0   7   1      627.41      659.32      7.49 o
   1   7   1      886.68      858.90     13.44 o
   2   7   1      113.06       95.62      4.91 o
   3   7   1       98.58       93.05      5.85 o
   4   7   1      271.94      255.36      7.14 o
   5   7   1        2.00        2.52      5.73 o
   6   7   1      321.88      285.51      8.98 o
   7   7   1       79.24       89.59      7.67 o
  -6   8   1        0.21        0.84      7.36 o
  -5   8   1        0.16       -1.84      6.99 o
  -4   8   1       33.07       41.56      5.56 o
  -3   8   1      324.88      330.24      7.95 o
  -2   8   1      458.16      451.15      8.44 o
  -1   8   1        3.02        7.57      4.47 o
   0   8   1     1034.14     1100.00     14.56 o
   1   8   1       59.19       51.28      5.47 o
   2   8   1      995.62     1043.82     11.98 o
   3   8   1       79.96       76.18      5.86 o
   4   8   1      477.90      475.73      9.12 o
   5   8   1       53.53       58.48      6.86 o
   6   8   1       75.69       76.01      7.26 o
  -4   9   1       79.30       69.10      7.39 o
  -3   9   1       21.52       23.82      5.53 o
  -2   9   1      129.73      119.79      7.04 o
  -1   9   1      588.12      656.78     12.35 o
   0   9   1        0.43        8.05      5.77 o
   1   9   1       54.75       68.17      6.66 o
   2   9   1       16.15       22.62      5.73 o
   3   9   1      143.36      161.09      7.20 o
   4   9   1       65.33       58.47      5.88 o
 -10   0   2      512.59      528.03     19.51 o
  -8   0   2     1244.36     1219.70     41.99 o
  -6   0   2     1242.14     1285.37     23.43 o
  -4   0   2      506.98      439.64      4.82 o
  -2   0   2     8189.71     8032.30     39.08 o
   2   0   2    90254.45    89998.49    622.35 o
   4   0   2    15521.48    14672.22    143.22 o
   6   0   2     2190.02     2118.73     34.95 o
   8   0   2      888.32      883.54     13.00 o
  10   0   2      142.86      170.03     18.75 o
 -10   1   2      105.78      111.56      8.59 o
  -9   1   2      426.60      413.33     10.52 o
  -8   1   2      500.12      475.44      7.86 o
  -7   1   2      127.33      121.74      5.64 o
  -6   1   2     4463.85     4491.48     21.85 o
  -5   1   2       99.35      102.10      3.88 o
  -4   1   2    12245.49    12006.15     51.02 o
  -3   1   2      396.26      358.87      5.32 o
  -2   1   2     7664.18     7712.76     28.24 o
  -1   1   2     2262.37     2255.54     31.64 o
   1   1   2     8813.50     8872.25    187.37 o
   2   1   2    17049.08    16483.72    282.03 o
   3   1   2     6122.76     5982.86     46.00 o
   4   1   2     4651.95     4862.19     43.96 o
   5   1   2     2374.30     2206.34     12.68 o
   6   1   2      906.19      900.55      9.77 o
   7   1   2      510.85      490.86      7.86 o
   8   1   2      263.06      248.83      6.53 o
   9   1   2       52.36       45.00      5.98 o
  10   1   2      432.58      448.16     10.11 o
 -10   2   2       28.27       40.98      8.47 o
  -9   2   2      248.19      241.30      7.72 o
  -8   2   2       26.26       40.59      5.64 o
  -7   2   2     2207.98     2184.29     19.65 o
  -6   2   2      324.17      317.04      5.72 o
  -5   2   2     5672.39     5550.97     24.35 o
  -4   2   2      130.93      141.31      3.18 o
  -3   2   2    11346.03    11317.81     62.15 o
  -2   2   2     2036.73     2184.57     15.49 o
  -1   2   2    11928.04    13022.18     68.81 o
   0   2   2      106.96      111.92      2.12 o
   1   2   2     4268.44     4678.64     32.75 o
   2   2   2     2112.41     2153.92     31.98 o
   3   2   2       43.99       40.19      1.83 o
   4   2   2     7586.88     7676.65     39.52 o
   5   2   2      942.00      900.49      9.88 o
   6   2   2      234.23      240.83      5.80 o
   7   2   2     1052.77     1005.40     14.98 o
   8   2   2      149.47      138.45      5.76 o
   9   2   2      505.41      493.09     18.34 o
  10   2   2       26.71       32.49      7.26 o
 -10   3   2        1.99        3.46      6.44 o
  -9   3   2      238.23      235.94      7.92 o
  -8   3   2      115.85      115.36      5.93 o
  -7   3   2      715.58      693.63      8.23 o
  -6   3   2      602.99      559.23      7.25 o
  -5   3   2      123.39      141.76      4.99 o
  -4   3   2       57.88       41.99      2.33 o
  -3   3   2      995.61      985.91      6.87 o
  -2   3   2     5120.53     5348.93     43.15 o
  -1   3   2     4588.51     4859.26     28.69 o
   0   3   2     2147.15     2335.09     10.39 o
   1   3   2    10854.80    12034.45     76.71 o
   2   3   2     1438.39     1543.71     17.47 o
   3   3   2     9139.86     9006.83     63.06 o
   4   3   2      522.48      523.89      5.36 o
   5   3   2     5012.66     5011.86     44.08 o
   6   3   2        1.24        8.84      3.99 o
   7   3   2      721.98      722.29     11.75 o
   8   3   2      422.09      423.00      7.71 o
   9   3   2      104.63      110.10      7.06 o
  10   3   2       30.33       24.17      7.45 o
  -9   4   2      175.49      190.45      7.74 o
  -8   4   2      533.84      484.07      8.40 o
  -7   4   2       52.41       70.90      4.86 o
  -6   4   2       85.14       72.78      4.35 o
  -5   4   2     2542.08     2590.67     23.27 o
  -4   4   2       67.15       62.98      2.66 o
  -3   4   2     1885.98     1911.47     13.54 o
  -2   4   2      350.59      368.09      4.71 o
  -1   4   2     2036.55     2083.84     21.92 o
   0   4   2    14151.21    15357.81    155.94 o
   1   4   2      657.90      700.23      7.27 o
   2   4   2     2441.74     2332.76      9.42 o
   3   4   2       84.38       82.20      3.19 o
   4   4   2     3398.90     3264.20     34.06 o
   5   4   2      191.34      172.20      4.59 o
   6   4   2     2667.95     2686.14     37.11 o
   7   4   2      391.88      377.62      7.07 o
   8   4   2      215.04      218.40      6.60 o
   9   4   2       84.48       95.16      6.51 o
  -9   5   2        8.69       10.95      7.20 o
  -8   5   2      565.02      580.13     11.46 o
  -7   5   2        5.44        4.90      4.83 o
  -6   5   2     1360.32     1359.55      9.78 o
  -5   5   2       16.10       16.64      3.49 o
  -4   5   2     3734.96     3755.18     15.29 o
  -3   5   2       37.90       40.53      2.40 o
  -2   5   2     8554.77     8853.19     34.86 o
  -1   5   2        4.54        6.95      2.50 o
   0   5   2     2982.76     3151.81     27.31 o
   1   5   2        0.74        7.56      2.77 o
   2   5   2        0.87        5.37      1.61 o
   3   5   2        1.28        7.29      3.39 o
   4   5   2      409.64      422.24      6.87 o
   5   5   2       52.56       53.75      5.05 o
   6   5   2      656.13      601.76     12.69 o
   7   5   2       23.64       26.52      6.31 o
   8   5   2      656.51      656.18     21.22 o
   9   5   2        0.30        4.15      7.32 o
  -8   6   2      170.55      147.41      7.69 o
  -7   6   2       83.89       82.50      6.79 o
  -6   6   2       17.04       15.06      4.99 o
  -5   6   2      713.51      680.88      8.66 o
  -4   6   2        5.64        5.32      3.94 o
  -3   6   2      796.96      782.63      8.25 o
  -2   6   2      253.58      258.16      5.42 o
  -1   6   2      613.01      644.49      7.34 o
   0   6   2     3652.88     3936.61     23.39 o
   1   6   2      274.30      284.69      4.43 o
   2   6   2     1322.24     1330.50     15.08 o
   3   6   2        0.37        5.31      3.88 o
   4   6   2      969.44      934.25      9.87 o
   5   6   2        5.73        1.16      5.16 o
   6   6   2     1146.48     1185.87     23.26 o
   7   6   2       66.34       56.76      6.54 o
   8   6   2       50.20       53.35      6.91 o
  -7   7   2      115.02       97.36      8.48 o
  -6   7   2      163.36      156.30      8.63 o
  -5   7   2       16.67       21.16      5.67 o
  -4   7   2        6.80       11.50      4.81 o
  -3   7   2       80.82       83.70      5.14 o
  -2   7   2      520.44      501.52      7.86 o
  -1   7   2      922.91      963.42      9.86 o
   0   7   2      119.62      111.68      4.52 o
   1   7   2      943.23      980.08     11.25 o
   2   7   2       52.16       57.04      4.44 o
   3   7   2     1157.79     1172.21     13.43 o
   4   7   2        7.86       13.48      5.61 o
   5   7   2      454.21      455.31     13.54 o
   6   7   2        0.22        0.81      6.37 o
   7   7   2      233.15      246.73      9.24 o
  -6   8   2      117.78      118.87      8.78 o
  -5   8   2      172.70      171.59      8.92 o
  -4   8   2        0.53       -0.18      5.92 o
  -3   8   2      821.57      809.57     10.51 o
  -2   8   2      113.04      120.40      5.90 o
  -1   8   2      355.25      342.63      9.57 o
   0   8   2        0.07        5.23      4.55 o
   1   8   2      142.36      145.01      6.08 o
   2   8   2       34.79       54.81      4.81 o
   3   8   2        0.98        7.08      5.48 o
   4   8   2      255.76      276.85      7.89 o
   5   8   2       27.70       28.49      6.57 o
   6   8   2        0.41        4.16      6.62 o
  -4   9   2      398.86      410.64     10.52 o
  -3   9   2        6.33        4.15      7.20 o
  -2   9   2      136.69      152.44      7.27 o
  -1   9   2       66.10       67.95      6.54 o
   0   9   2       92.83      117.51      6.92 o
   1   9   2      122.26      107.68      7.65 o
   2   9   2      121.80      122.33      6.70 o
   3   9   2      120.23      118.25      6.78 o
   4   9   2       13.74        9.58      6.04 o
  -9   0   3       29.88       33.96     11.12 o
  -7   0   3      503.33      461.82      9.53 o
  -5   0   3    13315.89    13147.08    105.26 o
  -3   0   3    12283.12    12259.92    119.68 o
  -1   0   3    25147.51    25089.16    396.62 o
   1   0   3     9521.79     9958.87     41.56 o
   3   0   3     1897.11     1845.35     29.86 o
   5   0   3       48.34       45.37      4.13 o
   7   0   3      265.71      260.63      8.37 o
   9   0   3      636.90      661.30     13.10 o
 -10   1   3        0.43        7.74      7.42 o
  -9   1   3      382.15      387.99     10.23 o
  -8   1   3      138.96      124.95      7.56 o
  -7   1   3     2459.08     2457.10     28.22 o
  -6   1   3      667.78      595.92      7.27 o
  -5   1   3     1118.05     1192.24      8.12 o
  -4   1   3     5454.56     5195.76     32.98 o
  -3   1   3      206.28      197.75      2.36 o
  -2   1   3    15376.78    15438.95    100.90 o
  -1   1   3      435.28      424.22      4.84 o
   0   1   3     8513.03     9026.91    109.28 o
   1   1   3    11915.47    12581.17    171.16 o
   2   1   3      803.81      756.52     14.84 o
   3   1   3     7032.45     7012.39     57.01 o
   4   1   3     2811.15     2836.03     16.87 o
   5   1   3     3705.08     3521.76     51.02 o
   6   1   3      362.99      371.34      5.18 o
   7   1   3     2041.00     2032.77     23.88 o
   8   1   3      118.09      107.07      5.52 o
   9   1   3      316.45      338.74      7.80 o
  10   1   3      148.10      147.21      7.21 o
 -10   2   3      494.56      509.64     11.03 o
  -9   2   3       31.49       29.20      7.06 o
  -8   2   3     1239.82     1226.50     14.82 o
  -7   2   3      210.20      207.99      6.13 o
  -6   2   3     2033.86     1998.16     11.17 o
  -5   2   3     1581.29     1557.44     14.17 o
  -4   2   3     3572.02     3753.05     23.95 o
  -3   2   3       66.90       69.41      2.30 o
  -2   2   3     1199.26     1297.97     14.16 o
  -1   2   3     3680.07     3883.32     29.25 o
   0   2   3     7060.60     7654.28     51.61 o
   1   2   3     1625.46     1810.67      7.48 o
   2   2   3     9351.49     9481.54    101.23 o
   3   2   3       50.57       50.37      2.99 o
   4   2   3     7956.21     7779.13     67.70 o
   5   2   3        2.21        7.22      2.56 o
   6   2   3     5568.84     5555.98     76.93 o
   7   2   3        3.08        4.47      4.00 o
   8   2   3      920.81      967.23     11.35 o
   9   2   3       96.09      100.13      7.09 o
  10   2   3      128.57      134.24      8.24 o
  -9   3   3      165.19      165.20      7.43 o
  -8   3   3      290.05      282.50      8.09 o
  -7   3   3       47.28       58.28      5.06 o
  -6   3   3     1437.35     1424.13     11.65 o
  -5   3   3     1250.65     1192.81      7.82 o
  -4   3   3     8858.42     8813.82     25.82 o
  -3   3   3        1.29        5.96      1.91 o
  -2   3   3    17056.51    17976.45    154.44 o
  -1   3   3     1461.35     1450.63     11.07 o
   0   3   3    10989.79    11881.26     56.74 o
   1   3   3        2.04        7.01      1.14 o
   2   3   3     6909.78     7174.99     41.88 o
   3   3   3      602.72      560.75      9.21 o
   4   3   3      107.54       81.53      3.04 o
   5   3   3     1225.84     1211.72     16.57 o
   6   3   3       16.82       23.19      4.07 o
   7   3   3       83.30       86.84      4.97 o
   8   3   3      485.14      475.27     14.35 o
   9   3   3        4.83       11.68      6.25 o
  -9   4   3       68.81       76.18      6.93 o
  -8   4   3      198.98      195.72      6.52 o
  -7   4   3      468.88      454.22      7.54 o
  -6   4   3      467.27      460.57      7.58 o
  -5   4   3      702.88      686.93      7.94 o
  -4   4   3      282.00      292.32      4.40 o
  -3   4   3     8162.58     8121.15     61.00 o
  -2   4   3      124.72      125.66      3.33 o
  -1   4   3     4099.06     4177.57     30.15 o
   0   4   3     1373.80     1491.33     12.64 o
   1   4   3     2075.91     2322.12     18.44 o
   2   4   3     2476.29     2654.78     15.05 o
   3   4   3     2017.46     2012.44     12.36 o
   4   4   3     1721.26     1670.18     19.80 o
   5   4   3        9.60        8.26      3.81 o
   6   4   3      584.64      587.69      9.88 o
   7   4   3      303.65      291.02      6.57 o
   8   4   3      417.63      422.46     13.79 o
   9   4   3       68.17       64.53      7.35 o
  -8   5   3       13.18       23.18      5.29 o
  -7   5   3      492.30      464.96      7.53 o
  -6   5   3       28.25       23.75      4.29 o
  -5   5   3      350.56      327.02      5.06 o
  -4   5   3       12.71       18.54      3.03 o
  -3   5   3      445.09      427.40      5.41 o
  -2   5   3       84.79       90.29      3.51 o
  -1   5   3     2173.48     2187.44     20.38 o
   0   5   3       67.76       58.36      2.76 o
   1   5   3     1223.80     1306.88      8.14 o
   2   5   3       83.93       91.98      3.77 o
   3   5   3     3456.21     3446.40     16.32 o
   4   5   3        8.13       10.20      4.73 o
   5   5   3     3249.81     3317.76     48.59 o
   6   5   3        2.26        9.81      5.03 o
   7   5   3      380.47      381.17      9.51 o
   8   5   3        1.56        9.36      6.49 o
  -8   6   3      184.61      159.30      8.87 o
  -7   6   3      175.74      165.75      7.42 o
  -6   6   3      385.30      360.72      8.41 o
  -5   6   3      368.30      371.24      8.36 o
  -4   6   3       47.88       63.18      3.82 o
  -3   6   3     2724.66     2765.83     19.79 o
  -2   6   3      268.82      259.13      4.79 o
  -1   6   3     1496.16     1489.07     11.67 o
   0   6   3      146.49      143.77      4.45 o
   1   6   3      634.10      652.89      8.84 o
   2   6   3      926.98      944.30     11.28 o
   3   6   3      848.68      825.14      8.59 o
   4   6   3     1225.00     1187.31     19.64 o
   5   6   3       37.01       27.02      5.89 o
   6   6   3      139.02      160.95      7.64 o
   7   6   3      106.81       88.99      6.83 o
   8   6   3      126.59      133.03      7.76 o
  -7   7   3       28.54       27.10      7.58 o
  -6   7   3      650.16      676.38     12.82 o
  -5   7   3      266.47      251.39      9.18 o
  -4   7   3      674.09      678.19     11.95 o
  -3   7   3       22.44       25.59      4.28 o
  -2   7   3     1067.14     1126.08     17.01 o
  -1   7   3      296.24      300.35      5.88 o
   0   7   3     2324.13     2471.73     33.17 o
   1   7   3        6.80        9.00      4.17 o
   2   7   3      964.95      995.47      8.87 o
   3   7   3       79.30       65.62      5.18 o
   4   7   3       13.02       24.86      6.09 o
   5   7   3      279.29      248.83      8.44 o
   6   7   3       19.80       11.38      6.53 o
   7   7   3        0.67        2.95      6.82 o
  -5   8   3       59.38       69.04      7.93 o
  -4   8   3        8.20        1.73      5.89 o
  -3   8   3       18.38       12.51      5.71 o
  -2   8   3        1.01        5.21      4.73 o
  -1   8   3      174.19      206.90      6.60 o
   0   8   3      126.80      130.08      5.52 o
   1   8   3      341.20      381.37      7.55 o
   2   8   3      633.44      581.00      7.89 o
   3   8   3      100.83       81.75      6.35 o
   4   8   3      512.75      502.30     10.51 o
   5   8   3        8.91       10.60      6.49 o
  -3   9   3        6.97       11.63      7.52 o
  -2   9   3       81.83       79.46      7.78 o
  -1   9   3       69.13       61.25      6.24 o
   0   9   3      180.18      164.89      7.39 o
   1   9   3      355.22      380.38     11.50 o
   2   9   3       21.63       20.59      6.11 o
   3   9   3      232.60      244.52      7.70 o
 -10   0   4      591.52      640.32     52.29 o
  -8   0   4     2985.77     3009.50     31.17 o
  -6   0   4     3507.04     3544.69     25.24 o
  -4   0   4     5407.72     5428.91     19.60 o
  -2   0   4     3630.72     3769.57     17.09 o
   0   0   4      815.17      827.28      5.68 o
   2   0   4     3445.54     3326.03     97.73 o
   4   0   4     8751.57     9233.37    107.92 o
   6   0   4     6890.42     7317.87     53.08 o
   8   0   4     1512.20     1639.50     19.42 o
  10   0   4      130.72      149.82     10.45 o
 -10   1   4      148.91      134.35      9.90 o
  -9   1   4      408.26      406.46     14.84 o
  -8   1   4       80.88       84.15      6.85 o
  -7   1   4     1386.36     1339.90     12.19 o
  -6   1   4     1100.29     1012.58      8.71 o
  -5   1   4      604.12      547.07      4.64 o
  -4   1   4     3694.96     3568.08     25.73 o
  -3   1   4     1291.62     1376.72     10.93 o
  -2   1   4    15394.80    15740.02    153.63 o
  -1   1   4       43.93       55.67      1.37 o
   0   1   4    24389.91    24494.15    217.85 o
   1   1   4     1495.58     1569.00     25.95 o
   2   1   4     5292.85     5320.59     41.76 o
   3   1   4     3167.89     3097.94     32.39 o
   4   1   4     7543.62     7559.50     35.15 o
   5   1   4     1831.94     1842.41     18.55 o
   6   1   4       62.06       73.49      7.59 o
   7   1   4      863.70      885.95     10.62 o
   8   1   4      329.33      341.47      7.86 o
   9   1   4      220.39      247.68      7.38 o
  10   1   4       24.99       22.64      6.10 o
 -10   2   4       58.36       76.76      8.28 o
  -9   2   4        8.39       16.40      6.43 o
  -8   2   4      371.39      402.62      9.13 o
  -7   2   4      317.35      304.33      6.66 o
  -6   2   4       29.43       37.00      3.81 o
  -5   2   4     3418.63     3381.71     15.43 o
  -4   2   4      541.11      553.32      5.07 o
  -3   2   4     5685.82     5232.51     31.94 o
  -2   2   4      640.13      591.40      5.32 o
  -1   2   4    21183.03    21598.22    243.82 o
   0   2   4     2283.35     2515.01     25.60 o
   1   2   4    12638.87    13240.25     58.29 o
   2   2   4       66.01       71.71      3.76 o
   3   2   4     4966.02     4861.30     29.50 o
   4   2   4       46.96       47.00      2.76 o
   5   2   4      539.83      499.47      5.74 o
   6   2   4     3430.57     3506.65     65.35 o
   7   2   4        0.70       13.51      4.44 o
   8   2   4        2.61       14.10      5.50 o
   9   2   4      138.64      129.87      7.29 o
  10   2   4        3.85       13.46      7.19 o
  -9   3   4      719.12      751.05     12.00 o
  -8   3   4       47.45       46.55      6.36 o
  -7   3   4     1460.35     1465.17     15.56 o
  -6   3   4        7.05        5.00      3.61 o
  -5   3   4     2157.00     2065.80     17.37 o
  -4   3   4     1653.75     1571.64      8.14 o
  -3   3   4     2112.52     2184.42     16.72 o
  -2   3   4       71.16       54.00      2.66 o
  -1   3   4       18.55       25.22      1.53 o
   0   3   4     2141.12     2364.26     13.44 o
   1   3   4     1851.65     1981.47      9.23 o
   2   3   4     4160.03     4263.21     15.51 o
   3   3   4     4110.06     4037.28     22.74 o
   4   3   4      130.60      137.60      4.13 o
   5   3   4     3301.41     3316.02     49.39 o
   6   3   4        0.23        3.15      3.96 o
   7   3   4     1793.62     1848.86     46.46 o
   8   3   4      203.64      195.34      7.44 o
   9   3   4      366.76      416.72     13.67 o
  -9   4   4        0.00        2.64      6.15 o
  -8   4   4      434.29      401.00      9.59 o
  -7   4   4      292.14      283.06      6.83 o
  -6   4   4     2391.52     2302.77     23.07 o
  -5   4   4       79.02       80.08      3.58 o
  -4   4   4     1501.69     1440.21      7.66 o
  -3   4   4     3263.36     3326.30     19.14 o
  -2   4   4      238.90      238.96      3.06 o
  -1   4   4     2800.70     2847.74     21.96 o
   0   4   4      156.08      162.57      3.78 o
   1   4   4     2113.37     2186.13     17.70 o
   2   4   4     2597.55     2716.94     11.47 o
   3   4   4      865.28      847.41     11.77 o
   4   4   4     3005.93     2905.47     44.84 o
   5   4   4      170.06      162.31      5.08 o
   6   4   4      688.67      690.04     13.99 o
   7   4   4        0.29        3.73      4.58 o
   8   4   4      592.12      639.48     20.89 o
   9   4   4       97.51      102.06      8.66 o
  -8   5   4        3.51        4.60      5.67 o
  -7   5   4        2.89        9.29      4.65 o
  -6   5   4      272.96      271.59      5.57 o
  -5   5   4       88.22       69.83      4.03 o
  -4   5   4     2833.32     2881.44     20.22 o
  -3   5   4       74.52       70.99      2.96 o
  -2   5   4     5496.74     5622.66     42.73 o
  -1   5   4       37.63       43.49      2.51 o
   0   5   4     4963.59     5278.88     46.53 o
   1   5   4        5.93        8.15      3.43 o
   2   5   4     6775.79     6885.94     40.52 o
   3   5   4        0.01        7.38      3.83 o
   4   5   4      377.35      358.53      6.57 o
   5   5   4        2.96        7.75      5.22 o
   6   5   4      152.80      160.97      6.48 o
   7   5   4       19.89       23.34      6.33 o
   8   5   4        8.72        6.92      7.18 o
  -8   6   4      153.66      158.25      8.79 o
  -7   6   4        2.57        4.18      5.55 o
  -6   6   4      806.85      792.25     11.75 o
  -5   6   4       59.88       63.27      5.06 o
  -4   6   4      557.16      553.71      7.37 o
  -3   6   4     1738.93     1745.54     16.07 o
  -2   6   4        2.67        5.05      2.91 o
  -1   6   4      374.20      370.54      6.81 o
   0   6   4       31.86       35.53      2.99 o
   1   6   4     1131.53     1238.59     14.38 o
   2   6   4      770.34      749.39      7.77 o
   3   6   4      358.23      379.71      6.36 o
   4   6   4     1325.88     1253.12     23.49 o
   5   6   4       53.79       68.53      5.81 o
   6   6   4      251.34      234.21      8.57 o
   7   6   4        2.60        2.93      6.32 o
   8   6   4      263.52      273.71     12.27 o
  -7   7   4      210.71      209.15      9.99 o
  -6   7   4        2.34        7.75      6.92 o
  -5   7   4      706.36      655.48     14.36 o
  -4   7   4      547.57      546.97      9.20 o
  -3   7   4      102.01      103.00      5.91 o
  -2   7   4        1.90        3.50      3.72 o
  -1   7   4        1.70        1.71      3.57 o
   0   7   4      170.24      169.55      5.82 o
   1   7   4      203.42      205.85      5.61 o
   2   7   4      418.81      381.91      6.62 o
   3   7   4      379.22      357.73      7.33 o
   4   7   4        0.54        9.06      5.47 o
   5   7   4      605.81      587.40     12.29 o
   6   7   4       13.34       12.22      6.47 o
   7   7   4      185.22      195.97      9.12 o
  -5   8   4      330.42      329.50     10.69 o
  -4   8   4      113.78      108.12      7.11 o
  -3   8   4      323.51      320.28      7.93 o
  -2   8   4      147.77      145.00      7.42 o
  -1   8   4      870.92      912.76     10.63 o
   0   8   4      144.17      141.15      5.57 o
   1   8   4      442.74      449.97      7.68 o
   2   8   4        0.15        7.66      4.29 o
   3   8   4      250.98      254.57      8.30 o
   4   8   4        6.44        7.75      6.49 o
   5   8   4       39.16       50.26      7.01 o
  -3   9   4        1.71        3.81      7.55 o
  -2   9   4      406.16      419.00     15.85 o
  -1   9   4        0.31       -3.07      6.14 o
   0   9   4      400.99      459.94      9.66 o
   1   9   4       30.64       36.96      5.19 o
   2   9   4       32.15       38.26      6.17 o
   3   9   4       50.53       40.96      6.27 o
  -9   0   5       20.63       29.96     10.80 o
  -7   0   5        2.04       63.31     22.14 o
  -5   0   5        2.02        9.26      3.08 o
  -3   0   5    16533.17    16197.91    158.77 o
  -1   0   5    21086.76    20433.70    338.12 o
   1   0   5    11245.64    11500.61    177.07 o
   3   0   5    14268.57    13708.60    333.49 o
   5   0   5     2223.88     2278.22     29.73 o
   7   0   5      112.05      111.69      7.24 o
   9   0   5        0.01        6.67      8.58 o
 -10   1   5       60.35       65.26      9.06 o
  -9   1   5      503.84      504.58     12.02 o
  -8   1   5       55.64       62.68      7.63 o
  -7   1   5     1002.19     1019.55     10.75 o
  -6   1   5       17.09       18.11      4.33 o
  -5   1   5     4944.01     4701.57     49.30 o
  -4   1   5      503.39      432.60      3.97 o
  -3   1   5     9701.77     9952.02     37.38 o
  -2   1   5     4142.91     4102.59     37.57 o
  -1   1   5      304.51      340.48      4.94 o
   0   1   5    13755.97    13665.24    144.50 o
   1   1   5      291.50      287.67      4.48 o
   2   1   5     4182.08     4100.38     36.77 o
   3   1   5     1778.34     1854.67     15.84 o
   4   1   5     1747.74     1683.61     11.87 o
   5   1   5     3101.11     3131.16     18.15 o
   6   1   5     1091.62     1117.15     11.44 o
   7   1   5     1029.36     1090.27     11.25 o
   8   1   5        6.66       14.67      6.17 o
   9   1   5      383.62      423.93      8.99 o
  10   1   5        0.47        4.54      6.75 o
 -10   2   5      250.25      261.28     11.19 o
  -9   2   5        6.13       13.08      6.77 o
  -8   2   5     1339.54     1330.26     13.57 o
  -7   2   5        0.25        3.28      4.56 o
  -6   2   5     3867.62     3770.99     20.67 o
  -5   2   5        7.92        8.26      2.08 o
  -4   2   5     5808.56     5604.59     16.30 o
  -3   2   5     2163.54     2112.49     13.19 o
  -2   2   5    10765.02    11454.55     55.25 o
  -1   2   5     1018.78     1050.35      8.10 o
   0   2   5      445.65      453.84      3.23 o
   1   2   5      535.00      577.96      3.96 o
   2   2   5      906.42      905.72     13.86 o
   3   2   5     1986.69     1975.85     13.65 o
   4   2   5     1939.99     1906.15     14.06 o
   5   2   5       28.74       29.58      3.29 o
   6   2   5     1957.07     1992.13     32.74 o
   7   2   5        0.17        8.78      4.69 o
   8   2   5     1362.87     1492.13     29.71 o
   9   2   5        9.69       13.59      5.83 o
  -9   3   5       35.24       28.61      6.89 o
  -8   3   5       76.36       67.92      6.77 o
  -7   3   5      523.22      467.72      7.82 o
  -6   3   5       96.31       86.59      4.13 o
  -5   3   5       32.08       24.37      3.38 o
  -4   3   5     1470.47     1403.46     14.16 o
  -3   3   5      598.13      620.77      6.31 o
  -2   3   5     5875.37     5864.02     45.00 o
  -1   3   5      621.06      558.15      6.61 o
   0   3   5    16891.88    18002.04    119.17 o
   1   3   5      163.19      140.64      4.08 o
   2   3   5    10168.93    10254.92     32.39 o
   3   3   5      129.85      128.80      3.82 o
   4   3   5     3785.19     3722.80     16.72 o
   5   3   5        6.30       12.07      3.85 o
   6   3   5      451.07      443.41      9.89 o
   7   3   5      317.87      330.10     11.53 o
   8   3   5      154.41      148.17      6.92 o
   9   3   5       68.62       86.90      8.60 o
  -9   4   5      163.75      147.05      7.60 o
  -8   4   5      318.72      354.95      9.72 o
  -7   4   5        0.45        2.19      4.81 o
  -6   4   5      919.83      936.16      9.17 o
  -5   4   5      961.60      888.37      7.65 o
  -4   4   5      748.09      756.13      5.82 o
  -3   4   5      466.29      428.04      4.31 o
  -2   4   5     1097.88     1114.04      7.09 o
  -1   4   5     5069.46     5065.30     50.74 o
   0   4   5      552.25      542.52     12.79 o
   1   4   5     7805.92     7990.28     49.87 o
   2   4   5      833.43      829.36      6.86 o
   3   4   5     1256.12     1293.27     14.41 o
   4   4   5      487.57      467.20      7.19 o
   5   4   5     1085.22     1106.73     13.87 o
   6   4   5      402.77      393.36      7.57 o
   7   4   5      156.86      171.43      6.45 o
   8   4   5      116.16      121.56      7.80 o
   9   4   5       31.08       24.23      9.03 o
  -8   5   5        2.44        5.74      5.58 o
  -7   5   5     1381.39     1369.98     20.47 o
  -6   5   5       43.26       47.17      4.23 o
  -5   5   5     1693.38     1653.79     10.14 o
  -4   5   5        3.94        6.55      3.62 o
  -3   5   5      366.50      358.07      4.97 o
  -2   5   5       81.90       83.06      2.98 o
  -1   5   5     3859.22     3931.51     43.45 o
   0   5   5      442.72      444.35      7.92 o
   1   5   5      588.50      565.41      5.83 o
   2   5   5       23.55       30.96      3.52 o
   3   5   5      768.62      711.03      9.61 o
   4   5   5       69.52       79.63      5.01 o
   5   5   5      534.93      500.24      8.64 o
   6   5   5        0.01        6.32      5.59 o
   7   5   5      890.79      888.67     22.53 o
   8   5   5        3.40        3.48      7.38 o
  -7   6   5        0.63        7.69      7.23 o
  -6   6   5      326.90      294.18      6.95 o
  -5   6   5      525.20      527.84      9.97 o
  -4   6   5     1151.36     1125.74     10.32 o
  -3   6   5      182.77      172.52      4.78 o
  -2   6   5       10.02       11.84      3.14 o
  -1   6   5     1672.39     1688.85     19.15 o
   0   6   5      373.06      374.89      5.72 o
   1   6   5     3161.41     3266.07     27.49 o
   2   6   5       22.02       26.05      3.84 o
   3   6   5      347.10      335.20      6.42 o
   4   6   5      213.26      220.83      7.23 o
   5   6   5      323.53      323.57      7.92 o
   6   6   5      373.73      374.48     14.96 o
   7   6   5       68.57       76.45      7.28 o
  -6   7   5        0.11        8.21      8.53 o
  -5   7   5       10.21       15.58      6.03 o
  -4   7   5      382.48      379.37      8.12 o
  -3   7   5      111.92      104.28      6.21 o
  -2   7   5     1020.54     1063.33     24.72 o
  -1   7   5       34.18       26.87      3.84 o
   0   7   5      642.96      686.36     12.73 o
   1   7   5       39.14       37.38      4.47 o
   2   7   5     1810.85     1890.71     23.19 o
   3   7   5      126.91      108.61      5.32 o
   4   7   5      804.12      795.41     18.76 o
   5   7   5        8.76       17.29      6.26 o
   6   7   5       79.41       92.79      7.45 o
  -5   8   5        0.48        4.46      7.20 o
  -4   8   5      412.90      410.31      8.94 o
  -3   8   5      111.75      122.66      6.33 o
  -2   8   5      120.45      119.27      7.00 o
  -1   8   5        7.77       19.23      6.05 o
   0   8   5       12.34       14.92      4.82 o
   1   8   5        3.07        9.85      4.15 o
   2   8   5        8.53        9.08      4.64 o
   3   8   5      281.35      304.32      8.05 o
   4   8   5      214.41      174.70      9.24 o
   5   8   5        1.01        6.61      6.58 o
  -3   9   5      169.72      173.27      8.93 o
  -2   9   5      183.92      191.07      8.42 o
  -1   9   5       26.65       17.97      6.59 o
   0   9   5       40.29       26.03      6.41 o
   1   9   5       81.53       82.41      5.80 o
   2   9   5      116.20      110.52      6.20 o
   3   9   5       13.06       14.15      6.01 o
 -10   0   6       57.12       62.88     12.29 o
  -8   0   6      669.05      676.67     17.05 o
  -6   0   6     7807.30     7761.25     60.93 o
  -4   0   6     9948.93     9746.83     34.73 o
  -2   0   6     6300.82     6235.30     28.62 o
   0   0   6     9970.07     9910.01     52.25 o
   2   0   6     2290.01     2377.36     31.77 o
   4   0   6     1906.34     2011.95     26.29 o
   6   0   6      788.85      828.66     13.33 o
   8   0   6      947.36     1054.43     18.93 o
  -9   1   6       33.01       32.42      7.84 o
  -8   1   6      764.98      795.88     19.80 o
  -7   1   6     1255.12     1210.66     13.64 o
  -6   1   6      393.02      397.35      7.10 o
  -5   1   6     2636.46     2546.77     15.00 o
  -4   1   6     1727.31     1669.63      9.06 o
  -3   1   6     1727.61     1652.30      8.19 o
  -2   1   6     2193.73     2270.64     13.44 o
  -1   1   6     2441.41     2451.44     20.99 o
   0   1   6     4456.35     4239.84     33.08 o
   1   1   6     1653.32     1646.38     13.66 o
   2   1   6    15749.82    15532.79    124.97 o
   3   1   6      201.75      233.21      6.74 o
   4   1   6     4226.56     4057.52     75.65 o
   5   1   6      481.83      469.39      8.50 o
   6   1   6     1389.42     1483.72     18.20 o
   7   1   6      376.09      404.76      8.24 o
   8   1   6      443.78      509.60     10.62 o
   9   1   6      178.31      210.46      8.36 o
  -9   2   6      503.68      484.20     11.92 o
  -8   2   6        0.37        5.39      6.54 o
  -7   2   6      360.03      343.66      7.40 o
  -6   2   6     1290.18     1368.70     12.96 o
  -5   2   6       47.23       42.84      3.27 o
  -4   2   6      642.00      664.97      6.64 o
  -3   2   6     3216.96     3215.89     26.37 o
  -2   2   6       65.16       70.00      2.41 o
  -1   2   6     2603.95     2265.07     18.23 o
   0   2   6     1386.70     1360.51     11.37 o
   1   2   6    14885.48    15227.68    101.75 o
   2   2   6        0.12        5.91      2.62 o
   3   2   6     8182.68     8098.02     29.54 o
   4   2   6      224.83      217.14      6.98 o
   5   2   6     2987.51     2924.06     36.92 o
   6   2   6       34.23       33.97      4.77 o
   7   2   6      450.77      482.28     11.90 o
   8   2   6      394.06      401.97     10.29 o
   9   2   6       42.71       42.92      6.75 o
  -9   3   6      366.77      378.11     10.67 o
  -8   3   6        5.33        5.83      5.39 o
  -7   3   6     1402.85     1421.24     11.90 o
  -6   3   6        4.07        6.24      4.34 o
  -5   3   6     4355.62     4334.08     14.89 o
  -4   3   6      348.87      341.00      4.49 o
  -3   3   6     4619.17     4469.22     27.03 o
  -2   3   6      638.28      571.06     19.32 o
  -1   3   6     3648.69     3653.37     32.72 o
   0   3   6      646.20      592.85      4.43 o
   1   3   6     1070.80     1126.75      8.51 o
   2   3   6      476.29      489.08      5.82 o
   3   3   6      114.21      102.06      6.42 o
   4   3   6     1002.79      957.44     10.93 o
   5   3   6      894.83      849.06     14.01 o
   6   3   6      180.81      179.05      5.78 o
   7   3   6      728.14      734.43     23.72 o
   8   3   6       19.35       13.95      6.62 o
   9   3   6      341.96      375.31     14.41 o
  -9   4   6       86.41       90.96      7.61 o
  -8   4   6      488.99      495.75     10.47 o
  -7   4   6       40.21       39.47      5.17 o
  -6   4   6      672.05      617.35      7.75 o
  -5   4   6       65.02       72.27      3.87 o
  -4   4   6     3111.17     3022.58     13.29 o
  -3   4   6      263.47      259.91      3.91 o
  -2   4   6     5669.54     5727.51     47.47 o
  -1   4   6     2019.97     2017.91     23.26 o
   0   4   6     1009.14     1010.60      5.85 o
   1   4   6     1389.57     1405.77      6.98 o
   2   4   6      126.16      137.70      3.54 o
   3   4   6     2036.06     2026.21     16.55 o
   4   4   6        0.91        4.79      4.64 o
   5   4   6      506.57      466.00      8.12 o
   6   4   6      814.12      808.75     16.31 o
   7   4   6      108.34      117.69      7.42 o
   8   4   6      243.21      270.29     16.00 o
  -8   5   6      128.86      119.64      6.65 o
  -7   5   6       18.46       25.58      5.15 o
  -6   5   6       28.08       26.81      4.65 o
  -5   5   6        5.07       12.05      4.04 o
  -4   5   6       32.35       26.84      3.62 o
  -3   5   6       80.13       59.49      3.35 o
  -2   5   6     1640.19     1632.02     14.65 o
  -1   5   6       11.39       11.95      2.81 o
   0   5   6     6078.90     6332.29     44.03 o
   1   5   6       12.58       12.77      3.46 o
   2   5   6     1633.93     1627.94      9.72 o
   3   5   6       27.49       32.39      4.26 o
   4   5   6     3352.52     3271.25     18.99 o
   5   5   6        2.65        3.36      5.73 o
   6   5   6      805.00      830.70     18.42 o
   7   5   6        0.00       13.92      7.34 o
   8   5   6       55.49       59.30      8.72 o
  -7   6   6       32.20       24.23      6.04 o
  -6   6   6      260.55      268.05      8.13 o
  -5   6   6       13.07        7.25      4.54 o
  -4   6   6     1078.21     1084.29     18.35 o
  -3   6   6       14.61       18.30      3.82 o
  -2   6   6     2317.78     2299.75     28.71 o
  -1   6   6     2015.50     2053.61     36.75 o
   0   6   6       37.54       40.26      3.53 o
   1   6   6      187.61      204.35      4.78 o
   2   6   6       35.67       42.48      4.05 o
   3   6   6      674.66      696.28     11.41 o
   4   6   6        2.18       10.85      5.60 o
   5   6   6      211.96      225.03      8.03 o
   6   6   6      392.65      346.70     11.00 o
   7   6   6       84.97       98.11      7.62 o
  -6   7   6        8.59       14.72      6.55 o
  -5   7   6      374.33      362.21      9.36 o
  -4   7   6       15.54       17.09      5.25 o
  -3   7   6     1370.51     1368.32     28.40 o
  -2   7   6      358.40      339.43      8.58 o
  -1   7   6      588.25      606.22     11.75 o
   0   7   6      133.93      123.09      5.15 o
   1   7   6        4.09        3.62      4.13 o
   2   7   6       12.29       10.66      4.07 o
   3   7   6        0.26        1.61      4.66 o
   4   7   6      151.87      137.96      7.59 o
   5   7   6       60.04       60.24      8.12 o
   6   7   6       45.25       40.16      7.15 o
  -5   8   6        7.57        3.04      6.41 o
  -4   8   6       41.19       42.58      6.25 o
  -3   8   6      123.99      127.25      6.55 o
  -2   8   6       17.40       21.65      6.05 o
  -1   8   6      353.47      371.84      8.92 o
   0   8   6      248.66      263.23      9.72 o
   1   8   6      765.58      781.82      9.39 o
   2   8   6        0.55       -1.65      4.72 o
   3   8   6      210.95      196.69      7.87 o
   4   8   6       11.44       11.22      7.55 o
  -2   9   6       18.86       33.61      7.07 o
  -1   9   6       42.43       46.26      6.89 o
   0   9   6       74.22       85.23      7.60 o
   1   9   6        1.40        1.34      5.77 o
   2   9   6      456.41      475.67     10.36 o
  -9   0   7      955.08      967.15     21.41 o
  -7   0   7      408.85      405.48     27.72 o
  -5   0   7      520.49      533.08     11.69 o
  -3   0   7      244.79      290.44      9.76 o
  -1   0   7     4719.17     4502.00     61.61 o
   1   0   7    17520.48    17390.67    246.33 o
   3   0   7     3467.96     3504.05    112.30 o
   5   0   7     5660.39     6083.91     94.19 o
   7   0   7     1460.01     1621.90     19.21 o
   9   0   7       91.86      104.33     12.06 o
  -9   1   7      175.59      160.88      9.24 o
  -8   1   7      240.86      230.68      9.00 o
  -7   1   7      972.07      926.97     11.62 o
  -6   1   7      549.07      538.97      8.10 o
  -5   1   7     2422.95     2452.11     16.04 o
  -4   1   7      190.16      179.63      4.29 o
  -3   1   7     4939.94     4790.67     33.73 o
  -2   1   7      118.28      111.97      2.67 o
  -1   1   7    16284.36    16399.35    158.82 o
   0   1   7     1496.96     1368.23      8.37 o
   1   1   7      659.83      588.59      7.77 o
   2   1   7     4358.83     4328.93     31.89 o
   3   1   7      153.20      170.63      7.43 o
   4   1   7     1702.67     1603.83     16.56 o
   5   1   7        5.49        9.11      6.52 o
   6   1   7      980.64     1036.51     16.59 o
   7   1   7      529.75      559.91      9.04 o
   8   1   7      303.33      338.43      8.97 o
   9   1   7      243.72      277.67      8.99 o
  -9   2   7        8.46       21.42      7.96 o
  -8   2   7      293.19      271.49      9.43 o
  -7   2   7      166.87      168.40      6.43 o
  -6   2   7     2030.27     2033.97     14.04 o
  -5   2   7       75.83       69.58      3.91 o
  -4   2   7     6099.48     6077.08     21.69 o
  -3   2   7      183.20      181.23      3.66 o
  -2   2   7     9543.34     9531.03     29.98 o
  -1   2   7      197.19      201.37      2.59 o
   0   2   7     9223.93     9231.32     76.64 o
   1   2   7     2602.14     2567.64     22.27 o
   2   2   7     2612.57     2532.03     14.45 o
   3   2   7      150.63      150.50      6.10 o
   4   2   7       34.42       35.90      5.76 o
   5   2   7      360.39      334.01      6.59 o
   6   2   7      180.60      180.10      6.86 o
   7   2   7      172.76      195.54      7.91 o
   8   2   7      249.23      270.15      9.33 o
   9   2   7        0.20        0.21      6.60 o
  -9   3   7       10.69       14.88      7.19 o
  -8   3   7      824.37      822.93     11.10 o
  -7   3   7       16.67        9.11      5.30 o
  -6   3   7      588.57      591.04      8.62 o
  -5   3   7      463.16      405.87      6.96 o
  -4   3   7      173.26      164.98      4.99 o
  -3   3   7     1156.46     1049.34     10.42 o
  -2   3   7      591.74      600.40      6.86 o
  -1   3   7      146.40      165.51      2.79 o
   0   3   7     1894.89     1861.05      9.48 o
   1   3   7      310.74      281.40      3.81 o
   2   3   7     6225.90     6067.04     40.33 o
   3   3   7      573.57      527.83     11.27 o
   4   3   7     5357.80     5065.22     27.42 o
   5   3   7      188.57      176.86      7.57 o
   6   3   7     1182.08     1132.23     17.10 o
   7   3   7        0.50        3.77      6.73 o
   8   3   7      275.02      300.83     14.20 o
   9   3   7       25.26       35.05      7.57 o
  -8   4   7      120.55      123.21      7.12 o
  -7   4   7      545.85      501.05      7.95 o
  -6   4   7      543.62      582.08      7.70 o
  -5   4   7      422.39      394.08      6.24 o
  -4   4   7     1525.78     1583.68      9.64 o
  -3   4   7      353.31      323.04      4.90 o
  -2   4   7     1386.84     1390.27      8.33 o
  -1   4   7      823.83      771.57      9.47 o
   0   4   7     1027.20      999.16     10.62 o
   1   4   7      760.27      782.23      6.81 o
   2   4   7     1775.06     1718.20     17.64 o
   3   4   7     4497.01     4333.08     17.47 o
   4   4   7      175.06      162.54      6.30 o
   5   4   7     1044.69     1015.02     12.75 o
   6   4   7       66.67       58.91      6.35 o
   7   4   7      265.64      253.14     11.92 o
   8   4   7       43.01       39.56      8.68 o
  -8   5   7        0.51        2.01      5.31 o
  -7   5   7      284.64      279.45      6.82 o
  -6   5   7        7.29       11.30      4.53 o
  -5   5   7     2145.96     2085.05     21.42 o
  -4   5   7       32.91       35.80      3.57 o
  -3   5   7     4013.04     3897.99     29.37 o
  -2   5   7      102.36      101.65      4.08 o
  -1   5   7      493.74      493.93      6.36 o
   0   5   7      128.81      129.21      4.43 o
   1   5   7     3846.69     3933.38     16.51 o
   2   5   7      191.32      175.18      4.62 o
   3   5   7       83.88       92.52      5.62 o
   4   5   7       18.63       21.97      5.49 o
   5   5   7      181.32      152.27     10.67 o
   6   5   7       51.24       55.88      6.89 o
   7   5   7       94.57       83.89      8.55 o
   8   5   7        1.49       12.73      9.88 o
  -7   6   7      133.89      139.73      7.97 o
  -6   6   7      124.29      101.74      5.53 o
  -5   6   7      174.69      157.55      5.65 o
  -4   6   7      436.93      413.36      7.07 o
  -3   6   7      376.66      359.89      6.12 o
  -2   6   7     1096.34     1103.35     22.76 o
  -1   6   7      283.68      284.12      6.28 o
   0   6   7      385.45      390.05      7.18 o
   1   6   7      299.56      264.68      5.20 o
   2   6   7      173.30      171.61      5.08 o
   3   6   7     1919.25     1861.37     15.31 o
   4   6   7      113.53      107.31      8.08 o
   5   6   7      425.64      385.03     10.31 o
   6   6   7        2.04        6.14      6.39 o
   7   6   7       52.85       56.51      9.29 o
  -6   7   7      174.39      156.12      7.99 o
  -5   7   7      133.96      134.36      7.40 o
  -4   7   7       28.20       22.49      5.82 o
  -3   7   7      112.32      107.04      5.84 o
  -2   7   7       23.00       25.24      5.14 o
  -1   7   7        7.46       11.43      5.49 o
   0   7   7      584.32      602.55     16.35 o
   1   7   7        6.00        7.41      4.21 o
   2   7   7      386.02      381.87      6.67 o
   3   7   7       99.84       93.80      6.43 o
   4   7   7      542.22      534.91     12.97 o
   5   7   7      151.26      138.39      8.28 o
   6   7   7      389.35      390.58     11.38 o
  -4   8   7      351.93      353.39     12.29 o
  -3   8   7       50.35       45.17      6.86 o
  -2   8   7      539.26      561.83     11.12 o
  -1   8   7        1.09        1.42      5.88 o
   0   8   7      414.66      429.65      9.64 o
   1   8   7      105.56      127.21      6.17 o
   2   8   7        9.88       12.67      5.51 o
   3   8   7        0.93        4.56      6.30 o
   4   8   7       78.07       87.72      7.55 o
   0   9   7      167.62      156.47      7.75 o
  -8   0   8      108.50      115.04     14.43 o
  -6   0   8      503.39      480.47     13.05 o
  -4   0   8     5785.43     5515.00     23.78 o
  -2   0   8    18333.62    17602.66    222.03 o
   0   0   8     6110.52     5843.33     55.35 o
   2   0   8     4727.02     4375.93     48.68 o
   4   0   8     3741.96     3758.87    241.77 o
   6   0   8       48.92       56.03      7.60 o
   8   0   8       98.25      122.84     15.37 o
  -9   1   8        9.05       12.26      7.87 o
  -8   1   8      579.56      593.87     11.95 o
  -7   1   8        3.77        0.21      4.92 o
  -6   1   8      954.06      941.49     17.03 o
  -5   1   8     2087.99     2016.03     13.26 o
  -4   1   8     3879.21     3901.09     34.82 o
  -3   1   8     2514.56     2489.53     25.01 o
  -2   1   8      110.58      100.74      4.21 o
  -1   1   8     3288.99     3193.01     40.39 o
   0   1   8     2020.93     1993.93     13.75 o
   1   1   8     2234.94     2106.45     12.29 o
   2   1   8      555.75      511.00      7.56 o
   3   1   8     1639.41     1631.75     14.52 o
   4   1   8     3170.70     3113.45     28.18 o
   5   1   8        1.10        2.82      6.74 o
   6   1   8     2255.89     2420.90     38.73 o
   7   1   8       10.32       13.69      6.51 o
   8   1   8      312.20      330.14      9.71 o
   9   1   8       53.97       71.58     10.20 o
  -9   2   8      386.61      378.87     13.93 o
  -8   2   8      225.09      218.29      9.10 o
  -7   2   8     1614.64     1625.27     16.26 o
  -6   2   8       69.92       54.10      5.12 o
  -5   2   8     1741.63     1783.16     15.52 o
  -4   2   8      742.00      753.12      6.63 o
  -3   2   8      271.26      287.76      5.59 o
  -2   2   8     3052.92     3052.09     31.30 o
  -1   2   8      645.47      690.11      7.28 o
   0   2   8       69.62       65.90      2.48 o
   1   2   8     1001.50      943.32      8.12 o
   2   2   8      173.31      150.91      4.83 o
   3   2   8     4409.06     4357.96     34.59 o
   4   2   8      363.95      329.43      8.77 o
   5   2   8     2757.34     2670.03     25.52 o
   6   2   8        0.16        8.92      6.24 o
   7   2   8     1079.89     1150.06     35.39 o
   8   2   8       16.46       20.50      7.77 o
   9   2   8      179.78      202.77     10.13 o
  -8   3   8      218.23      177.06      7.41 o
  -7   3   8      370.27      364.23      9.22 o
  -6   3   8      388.61      339.63      7.50 o
  -5   3   8     1584.01     1574.34     11.34 o
  -4   3   8       44.68       40.07      3.09 o
  -3   3   8     5872.03     5905.68     40.26 o
  -2   3   8      403.42      389.18      4.34 o
  -1   3   8     6523.72     6424.55     44.22 o
   0   3   8      141.92      144.21      3.77 o
   1   3   8     3192.69     3098.96     33.23 o
   2   3   8      639.27      589.25      8.02 o
   3   3   8     1514.46     1499.11     17.11 o
   4   3   8      422.69      434.54      9.43 o
   5   3   8      150.52      145.76      7.64 o
   6   3   8       23.19       32.59      7.95 o
   7   3   8       98.05       92.63      9.57 o
   8   3   8      117.90      126.12      9.54 o
  -8   4   8        0.61        3.25      5.86 o
  -7   4   8      246.07      256.38      7.08 o
  -6   4   8      609.03      556.90      9.44 o
  -5   4   8      249.82      271.13      5.59 o
  -4   4   8     1460.45     1417.54      9.48 o
  -3   4   8       86.76       92.00      3.83 o
  -2   4   8     1395.71     1385.00     11.15 o
  -1   4   8      195.80      192.59      3.39 o
   0   4   8     5496.16     5620.71     25.96 o
   1   4   8     1132.00     1113.30      6.81 o
   2   4   8     2501.87     2414.06     17.98 o
   3   4   8      166.94      150.31      6.01 o
   4   4   8       39.93       43.07      5.38 o
   5   4   8     1066.64      970.27     13.21 o
   6   4   8       91.93       95.55      8.33 o
   7   4   8      197.61      183.93     10.14 o
   8   4   8       28.01       20.74      8.38 o
  -7   5   8        4.61        4.57      5.10 o
  -6   5   8      942.28      937.65      9.50 o
  -5   5   8       34.56       40.73      4.46 o
  -4   5   8      129.85      121.06      5.08 o
  -3   5   8        3.77        9.81      3.40 o
  -2   5   8      296.24      292.29      6.27 o
  -1   5   8        2.66        5.66      3.53 o
   0   5   8       20.40       19.16      3.47 o
   1   5   8      171.52      180.27      4.30 o
   2   5   8     2847.82     2839.48     26.39 o
   3   5   8       11.32        6.77      4.95 o
   4   5   8      732.36      686.61     10.05 o
   5   5   8        0.23        1.00      6.43 o
   6   5   8      660.69      609.92     14.19 o
   7   5   8        3.72        8.12      7.88 o
  -6   6   8      338.01      346.57     10.01 o
  -5   6   8      111.35       89.17      6.27 o
  -4   6   8      573.56      582.22      9.28 o
  -3   6   8      106.11       87.89      5.09 o
  -2   6   8      625.89      633.47      8.36 o
  -1   6   8       91.93       84.49      4.98 o
   0   6   8     2256.51     2324.67     25.49 o
   1   6   8      569.64      572.99      6.92 o
   2   6   8      498.88      478.07      7.47 o
   3   6   8      154.90      168.36      6.96 o
   4   6   8        7.87       16.68      5.90 o
   5   6   8      244.96      266.37      9.57 o
   6   6   8       39.14       34.65      6.74 o
  -5   7   8      122.60      108.71      9.26 o
  -4   7   8       16.31       15.47      6.66 o
  -3   7   8      568.32      583.90     10.14 o
  -2   7   8        1.83        6.07      4.81 o
  -1   7   8     1033.55     1034.22     23.95 o
   0   7   8       10.04        7.56      4.10 o
   1   7   8      960.75     1005.40     14.89 o
   2   7   8      201.69      174.35      5.96 o
   3   7   8       73.84       73.52      5.92 o
   4   7   8       31.33       20.38      6.48 o
   5   7   8       11.94       19.37      7.18 o
  -3   8   8       20.18       15.18      6.40 o
  -2   8   8      127.28      131.87      7.45 o
  -1   8   8        7.28        8.34      5.91 o
   0   8   8       12.93       18.74      5.72 o
   1   8   8       83.63       87.06      6.29 o
   2   8   8       39.91       52.22      6.03 o
   3   8   8      500.57      466.35     11.68 o
  -9   0   9      630.54      654.05     19.17 o
  -7   0   9     2331.23     2408.37     34.70 o
  -5   0   9     1599.22     1617.24     24.49 o
  -3   0   9     3436.17     3453.78     19.76 o
  -1   0   9      415.28      410.76      8.19 o
   1   0   9       11.92       19.13      4.61 o
   3   0   9     5125.11     5246.80    191.90 o
   5   0   9     1386.91     1421.26     27.04 o
   7   0   9     1078.93     1128.55     23.01 o
   9   0   9      392.87      484.16     20.82 o
  -9   1   9       27.44       32.36      8.14 o
  -8   1   9      495.36      479.74     11.44 o
  -7   1   9       78.48       80.64      7.19 o
  -6   1   9      496.54      462.23      8.14 o
  -5   1   9      752.73      722.45      8.75 o
  -4   1   9     1683.71     1696.22     13.69 o
  -3   1   9     3071.62     3073.54     24.27 o
  -2   1   9      738.45      712.89      5.87 o
  -1   1   9     3891.22     3733.88     38.29 o
   0   1   9       45.93       37.22      5.44 o
   1   1   9     8353.29     8387.58     76.61 o
   2   1   9      300.72      282.36      7.06 o
   3   1   9     2837.15     2712.19     28.75 o
   4   1   9      749.11      740.56     17.11 o
   5   1   9       87.76       99.22      7.81 o
   6   1   9      396.98      436.42     14.69 o
   7   1   9       61.48       66.12      7.21 o
   8   1   9      292.07      323.26      9.76 o
   9   1   9       12.68       24.67      9.88 o
  -8   2   9        2.60       12.80      7.07 o
  -7   2   9       51.40       71.76      6.20 o
  -6   2   9       90.46       91.28      5.99 o
  -5   2   9      587.77      613.16      7.41 o
  -4   2   9     1538.26     1523.54     10.35 o
  -3   2   9       33.28       30.17      3.18 o
  -2   2   9     4727.03     4631.52     35.48 o
  -1   2   9       54.64       50.75      2.96 o
   0   2   9     7952.34     7721.10     20.62 o
   1   2   9      141.76      131.18      4.99 o
   2   2   9     5029.54     4909.99     40.46 o
   3   2   9      984.86      982.42     16.11 o
   4   2   9     1961.11     1831.45     21.93 o
   5   2   9      294.08      270.12      9.40 o
   6   2   9      297.23      293.70     10.18 o
   7   2   9        1.36        8.49      7.56 o
   8   2   9        2.53        3.40      7.55 o
  -8   3   9      529.99      571.03     10.14 o
  -7   3   9        5.64        8.68      5.35 o
  -6   3   9     1918.90     1901.06     13.02 o
  -5   3   9        6.95        6.18      4.19 o
  -4   3   9     1579.51     1618.04     10.57 o
  -3   3   9       70.11       51.44      3.62 o
  -2   3   9     1229.05     1239.36     16.72 o
  -1   3   9     1910.57     1872.31     15.88 o
   0   3   9        8.48       14.70      2.48 o
   1   3   9      310.48      313.22      5.43 o
   2   3   9      376.01      351.74      6.18 o
   3   3   9        1.68        5.65      4.64 o
   4   3   9      997.09      950.73     12.61 o
   5   3   9      729.51      705.21     12.82 o
   6   3   9     1600.65     1501.49     28.45 o
   7   3   9       15.21       16.69      7.87 o
   8   3   9      259.76      269.98     11.23 o
  -8   4   9        2.21        6.61      5.81 o
  -7   4   9      466.96      435.51      8.09 o
  -6   4   9       80.19       82.32      5.41 o
  -5   4   9     1034.56      941.58     11.98 o
  -4   4   9      586.44      592.88      7.83 o
  -3   4   9     1126.33     1151.08      9.31 o
  -2   4   9     1074.44     1115.44     12.84 o
  -1   4   9      210.70      193.04      3.62 o
   0   4   9     1467.77     1486.68     11.60 o
   1   4   9      665.00      628.38      6.10 o
   2   4   9      649.54      593.84      7.48 o
   3   4   9       52.99       51.62      4.54 o
   4   4   9      995.80      916.70     11.40 o
   5   4   9      790.93      744.07     11.28 o
   6   4   9        0.17        6.23      7.53 o
   7   4   9      486.60      500.01     24.62 o
  -7   5   9        9.50       14.29      5.17 o
  -6   5   9        1.05       -0.55      4.53 o
  -5   5   9      294.25      293.23      7.60 o
  -4   5   9        4.99        6.42      4.71 o
  -3   5   9     1319.68     1293.48     11.29 o
  -2   5   9       40.26       36.69      4.34 o
  -1   5   9     3938.34     4112.34     37.87 o
   0   5   9       44.98       52.35      4.01 o
   1   5   9     1248.93     1231.66     12.63 o
   2   5   9        4.89       10.11      4.40 o
   3   5   9     1364.50     1353.18     12.73 o
   4   5   9        9.89       14.36      5.58 o
   5   5   9      343.29      345.00      9.97 o
   6   5   9       37.64       28.08      7.35 o
   7   5   9        2.71       11.33      8.10 o
  -6   6   9        8.92       12.39      6.25 o
  -5   6   9      182.07      183.75      9.44 o
  -4   6   9       53.94       45.85      5.67 o
  -3   6   9      449.02      440.89      7.43 o
  -2   6   9      391.16      374.37      7.58 o
  -1   6   9        4.75        5.35      4.47 o
   0   6   9      500.58      517.61      6.83 o
   1   6   9      309.17      304.99      6.12 o
   2   6   9      502.52      497.05      8.53 o
   3   6   9       51.91       44.89      5.89 o
   4   6   9      114.92      123.41      7.13 o
   5   6   9      331.62      281.62     10.59 o
   6   6   9       36.87       35.19      7.99 o
  -5   7   9        9.26        6.54      8.09 o
  -4   7   9      371.10      351.60     10.20 o
  -3   7   9        3.89        5.80      5.67 o
  -2   7   9      152.74      148.97      5.55 o
  -1   7   9      403.15      393.80      8.27 o
   0   7   9       22.46       26.91      4.41 o
   1   7   9       32.88       21.29      4.69 o
   2   7   9       58.73       59.49      5.24 o
   3   7   9       24.95       32.01      5.89 o
   4   7   9      198.64      198.81      9.53 o
   5   7   9      130.79      120.88      8.76 o
  -3   8   9       15.69       12.73      6.95 o
  -2   8   9      333.03      331.87     10.46 o
  -1   8   9       11.73       10.83      5.77 o
   0   8   9      336.42      345.53      8.70 o
   1   8   9       83.75       82.95      6.50 o
   2   8   9      426.27      431.67      9.33 o
  -8   0  10      353.93      364.80     15.13 o
  -6   0  10        0.44       10.11      6.55 o
  -4   0  10      914.32      947.37     17.04 o
  -2   0  10      655.65      637.91      7.72 o
   0   0  10    12017.33    12075.46    100.71 o
   2   0  10     6081.85     5817.54    100.38 o
   4   0  10     1408.98     1492.71     52.13 o
   6   0  10     1299.27     1339.41     27.06 o
   8   0  10       84.53      109.86     22.04 o
  -8   1  10      484.67      518.48     11.90 o
  -7   1  10       14.79       15.74      6.91 o
  -6   1  10     2194.45     2316.89     18.49 o
  -5   1  10       24.74       24.59      4.18 o
  -4   1  10      861.83      885.47     13.91 o
  -3   1  10     1679.72     1615.49     18.71 o
  -2   1  10     4184.16     4149.37     40.92 o
  -1   1  10     1031.41      974.39     17.83 o
   0   1  10     1618.92     1492.71     17.01 o
   1   1  10     2448.67     2341.48     46.85 o
   2   1  10      585.83      591.23     11.30 o
   3   1  10     1358.41     1253.26     14.38 o
   4   1  10      181.97      171.69      8.31 o
   5   1  10      712.44      754.88     14.58 o
   6   1  10      177.87      193.32      9.53 o
   7   1  10       21.45       30.48      6.96 o
   8   1  10      432.74      472.38     11.29 o
  -8   2  10       90.85       84.85      8.10 o
  -7   2  10      921.63      919.52     18.54 o
  -6   2  10      228.34      201.15      6.89 o
  -5   2  10     2864.12     2840.82     20.94 o
  -4   2  10        1.46        8.22      3.39 o
  -3   2  10     3498.90     3633.29     30.21 o
  -2   2  10        4.00       10.75      3.15 o
  -1   2  10     1166.89     1126.48     16.68 o
   0   2  10     2164.17     2085.41     25.35 o
   1   2  10      152.05      147.88      4.54 o
   2   2  10      621.28      570.61      7.10 o
   3   2  10      168.00      159.40      7.46 o
   4   2  10        3.50        5.21      6.48 o
   5   2  10      782.80      735.09     14.87 o
   6   2  10       85.79       85.15      8.41 o
   7   2  10      484.43      520.33     12.66 o
   8   2  10       73.62       82.99      9.00 o
  -8   3  10        7.65        7.08      7.36 o
  -7   3  10       49.83       49.84      6.11 o
  -6   3  10       63.32       39.04      5.75 o
  -5   3  10      120.93      108.49      5.35 o
  -4   3  10     1116.23     1032.44     14.17 o
  -3   3  10      865.17      887.75      8.66 o
  -2   3  10       18.81       18.95      3.55 o
  -1   3  10     4055.92     4077.03     37.80 o
   0   3  10        2.63        8.01      2.96 o
   1   3  10     4094.17     4044.47     43.73 o
   2   3  10      605.46      564.63      9.20 o
   3   3  10     2265.41     2181.28     29.14 o
   4   3  10       16.51       23.06      6.34 o
   5   3  10      674.79      632.91     12.40 o
   6   3  10      302.69      300.31     10.38 o
   7   3  10      243.56      244.72     10.79 o
   8   3  10        0.13        1.04      8.48 o
  -7   4  10      256.29      286.27      8.07 o
  -6   4  10       80.17       73.93      5.43 o
  -5   4  10      387.84      403.65      7.26 o
  -4   4  10       35.01       35.75      4.48 o
  -3   4  10      658.44      695.60      7.52 o
  -2   4  10     2029.66     1955.89     27.22 o
  -1   4  10      336.84      327.75      4.75 o
   0   4  10      540.21      544.35      7.60 o
   1   4  10        2.62        6.18      3.28 o
   2   4  10     1618.61     1630.48     14.05 o
   3   4  10      346.40      341.48      7.69 o
   4   4  10     1950.20     1901.07     15.79 o
   5   4  10        7.08        4.98      6.09 o
   6   4  10       97.92       89.61     10.01 o
   7   4  10      230.76      200.95     10.68 o
  -6   5  10      437.77      435.31      8.85 o
  -5   5  10        4.89        9.96      5.69 o
  -4   5  10     2079.68     2114.44     17.18 o
  -3   5  10       54.76       49.45      6.01 o
  -2   5  10      771.01      777.69     10.37 o
  -1   5  10        2.09        5.90      3.94 o
   0   5  10      165.51      174.41      5.33 o
   1   5  10       23.02       15.97      3.91 o
   2   5  10      202.44      182.46      5.86 o
   3   5  10       44.09       50.55      5.67 o
   4   5  10      303.89      282.15      8.00 o
   5   5  10        3.30       11.68      7.29 o
   6   5  10      298.36      280.31      9.91 o
  -5   6  10      177.24      156.83      7.68 o
  -4   6  10       76.00       69.74      6.46 o
  -3   6  10      179.25      164.18      7.10 o
  -2   6  10      752.30      760.35     11.02 o
  -1   6  10      365.18      377.10      7.36 o
   0   6  10      412.57      408.52      6.92 o
   1   6  10       33.45       40.35      5.16 o
   2   6  10      653.21      644.28     14.81 o
   3   6  10       10.81       10.94      5.35 o
   4   6  10      550.74      527.64     10.76 o
   5   6  10       33.89       39.06      8.80 o
  -4   7  10       77.74       73.44      7.58 o
  -3   7  10       43.46       45.80      6.21 o
  -2   7  10        2.72        4.19      5.59 o
  -1   7  10      515.51      525.91     13.50 o
   0   7  10       17.83       25.58      5.13 o
   1   7  10      541.62      552.17      9.45 o
   2   7  10        8.00        9.56      5.38 o
   3   7  10      464.68      457.37      9.43 o
   4   7  10       21.56       20.80      7.78 o
  -1   8  10       72.53       69.03      7.72 o
   0   8  10       48.24       48.30      7.96 o
   1   8  10        1.35        4.84      6.29 o
  -7   0  11     1131.56     1202.24     22.49 o
  -5   0  11     3054.21     3240.04     30.05 o
  -3   0  11     2597.36     2538.16     23.12 o
  -1   0  11     6047.84     5995.61     45.82 o
   1   0  11      576.72      568.20     10.34 o
   3   0  11      291.24      272.38     12.53 o
   5   0  11      343.25      381.73     12.41 o
   7   0  11      383.14      500.28     19.63 o
  -8   1  11       94.91       88.31      8.34 o
  -7   1  11      177.56      175.23      8.65 o
  -6   1  11      648.95      646.43     12.11 o
  -5   1  11        4.02       23.64      4.53 o
  -4   1  11      628.49      620.21      7.31 o
  -3   1  11      146.40      141.02      4.41 o
  -2   1  11     2289.01     2249.92     26.60 o
  -1   1  11     1396.76     1368.54     18.40 o
   0   1  11      739.18      676.92      8.56 o
   1   1  11     2519.70     2501.09     32.31 o
   2   1  11      324.33      314.51      8.03 o
   3   1  11     1942.28     1892.37     26.23 o
   4   1  11        4.42        6.97      7.05 o
   5   1  11     1746.47     1846.52     38.00 o
   6   1  11       64.35       72.47      8.65 o
   7   1  11      138.43      150.72      7.92 o
   8   1  11       46.74       56.38      9.14 o
  -8   2  11      343.17      340.72     10.82 o
  -7   2  11      136.03      162.71      7.14 o
  -6   2  11      197.66      203.23      7.44 o
  -5   2  11      102.12      109.22      6.24 o
  -4   2  11       11.38       20.12      4.39 o
  -3   2  11      691.98      713.44      7.92 o
  -2   2  11      449.58      437.38      6.04 o
  -1   2  11       26.78       36.68      4.63 o
   0   2  11     2007.47     1905.02     28.46 o
   1   2  11       32.07       26.85      4.16 o
   2   2  11     3020.75     3006.43     39.56 o
   3   2  11       94.52       84.85      5.25 o
   4   2  11     1971.42     1921.27     34.79 o
   5   2  11       30.60       28.30      7.79 o
   6   2  11      681.85      669.96     15.84 o
   7   2  11      192.79      195.52     10.11 o
  -7   3  11       77.24       74.14      6.74 o
  -6   3  11      917.37     1003.51     14.45 o
  -5   3  11       12.03       14.41      5.08 o
  -4   3  11     2439.20     2425.02     21.86 o
  -3   3  11        0.81        3.79      3.50 o
  -2   3  11     2072.76     2158.14     22.12 o
  -1   3  11        0.09        5.43      3.10 o
   0   3  11     1716.87     1680.33     14.10 o
   1   3  11      609.05      586.48      7.75 o
   2   3  11      339.42      313.25      6.60 o
   3   3  11      384.64      386.90     10.41 o
   4   3  11        5.10        8.79      5.70 o
   5   3  11        8.33       11.20      7.20 o
   6   3  11       80.33       69.32      8.47 o
   7   3  11      165.36      164.69     10.27 o
  -7   4  11      224.75      203.97      7.68 o
  -6   4  11       42.84       50.36      5.91 o
  -5   4  11      858.11      866.38      9.79 o
  -4   4  11       21.10       23.17      4.54 o
  -3   4  11     1500.79     1429.75     11.54 o
  -2   4  11      275.96      273.13      5.99 o
  -1   4  11      899.94      908.16     10.53 o
   0   4  11      430.31      427.16      6.18 o
   1   4  11     1076.19     1060.94     17.02 o
   2   4  11      650.85      602.85     11.20 o
   3   4  11       40.92       34.58      5.41 o
   4   4  11      364.73      337.39      8.79 o
   5   4  11       20.68       18.97      6.45 o
   6   4  11      249.38      219.02     13.23 o
   7   4  11       41.40       36.75      8.76 o
  -6   5  11       15.12       23.94      7.55 o
  -5   5  11       43.52       34.31      6.06 o
  -4   5  11        0.98        2.28      5.52 o
  -3   5  11      212.91      229.53      8.07 o
  -2   5  11        0.03       -0.71      5.65 o
  -1   5  11      458.00      450.03     11.16 o
   0   5  11       52.31       57.23      5.42 o
   1   5  11     1244.00     1248.44     13.19 o
   2   5  11        0.98        0.95      4.63 o
   3   5  11     1462.37     1458.09     16.56 o
   4   5  11        5.68       15.13      5.87 o
   5   5  11      360.12      320.96     10.54 o
   6   5  11        0.68        5.23      8.47 o
  -5   6  11      552.99      569.38     11.27 o
  -4   6  11        8.34       11.65      6.03 o
  -3   6  11      332.52      335.61      8.91 o
  -2   6  11        4.46        8.45      5.81 o
  -1   6  11      251.43      246.26      7.25 o
   0   6  11      136.37      145.93      6.50 o
   1   6  11      334.14      330.24      8.60 o
   2   6  11      198.18      206.09      7.15 o
   3   6  11       34.89       39.23      5.86 o
   4   6  11      166.80      172.51      8.18 o
   5   6  11       43.92       35.51      8.48 o
  -3   7  11       94.78       95.52      6.92 o
  -2   7  11      393.12      392.24     10.49 o
  -1   7  11       12.78       16.64      6.00 o
   0   7  11      288.77      294.53      8.71 o
   1   7  11      177.18      166.59      7.78 o
   2   7  11       53.72       47.41      5.97 o
   3   7  11      106.26       91.64      6.81 o
  -6   0  12     1019.23     1008.13     26.35 o
  -4   0  12      811.85      853.58     14.93 o
  -2   0  12      911.31      947.59     18.04 o
   0   0  12        3.22       14.73      4.50 o
   2   0  12     2305.98     2341.27     20.90 o
   4   0  12     2897.51     3124.84     37.34 o
   6   0  12      515.80      562.55     14.56 o
  -7   1  12      188.35      187.55      9.09 o
  -6   1  12      244.63      242.33      7.89 o
  -5   1  12      229.60      232.71      6.21 o
  -4   1  12     2783.21     2943.87     45.65 o
  -3   1  12      141.79      138.17      5.10 o
  -2   1  12     1786.95     1878.33     28.70 o
  -1   1  12      546.62      529.21      9.68 o
   0   1  12     1201.70     1111.89     18.97 o
   1   1  12      196.90      194.75      5.16 o
   2   1  12     2492.42     2406.33     41.11 o
   3   1  12      858.08      866.61     14.75 o
   4   1  12        9.99       21.29      8.92 o
   5   1  12      462.20      475.83     12.55 o
   6   1  12       79.96       87.51      8.19 o
   7   1  12      208.76      217.54      8.66 o
  -7   2  12      176.55      178.71      7.84 o
  -6   2  12      110.56      121.68      6.90 o
  -5   2  12     1135.74     1170.18     18.90 o
  -4   2  12        9.77       10.50      4.38 o
  -3   2  12     2961.16     3068.18     18.43 o
  -2   2  12      150.43      159.73      5.01 o
  -1   2  12     3485.19     3581.86     46.59 o
   0   2  12        1.75        2.21      3.50 o
   1   2  12     1313.79     1230.51     12.02 o
   2   2  12      150.58      142.15      5.82 o
   3   2  12      579.91      541.48     10.44 o
   4   2  12      675.36      607.43     12.38 o
   5   2  12        1.94        4.42      7.57 o
   6   2  12        1.14        0.96      8.09 o
   7   2  12       75.95       84.89      8.97 o
  -7   3  12      353.18      371.03      9.53 o
  -6   3  12       91.79       80.70      6.56 o
  -5   3  12      346.33      366.31      9.51 o
  -4   3  12        5.68        4.44      4.44 o
  -3   3  12        6.03       17.91      4.13 o
  -2   3  12      454.59      400.14      7.23 o
  -1   3  12      118.14      136.06      5.11 o
   0   3  12      505.67      472.07      6.91 o
   1   3  12     1698.47     1679.79     13.39 o
   2   3  12       10.26        5.56      4.57 o
   3   3  12     1108.29     1070.42     17.63 o
   4   3  12      134.17      127.48      7.22 o
   5   3  12      941.51      887.13     16.27 o
   6   3  12       52.15       44.40      8.51 o
   7   3  12      206.87      210.72     11.01 o
  -6   4  12      181.29      175.81      7.44 o
  -5   4  12      321.77      370.10      8.49 o
  -4   4  12       83.26       83.32      5.45 o
  -3   4  12      424.74      441.78      7.69 o
  -2   4  12      247.48      219.27      6.26 o
  -1   4  12      849.80      855.73     12.92 o
   0   4  12      747.11      712.51     15.37 o
   1   4  12      357.24      338.44      8.09 o
   2   4  12      401.48      389.42      8.51 o
   3   4  12       11.24       13.79      5.99 o
   4   4  12      209.91      202.70      9.05 o
   5   4  12        7.57        8.20      7.40 o
   6   4  12      481.93      506.72     17.36 o
  -5   5  12       18.16       14.16      7.47 o
  -4   5  12      354.15      389.47      9.58 o
  -3   5  12        0.17        0.86      5.51 o
  -2   5  12     1454.21     1509.75     34.41 o
  -1   5  12       38.81       29.12      6.29 o
   0   5  12     1568.07     1575.19     30.24 o
   1   5  12       23.86       23.37      5.67 o
   2   5  12      117.48      118.47      6.49 o
   3   5  12        0.49        9.72      6.06 o
   4   5  12      117.12      123.12      8.20 o
   5   5  12        0.18        7.50      8.47 o
  -4   6  12        9.74       13.67      6.50 o
  -3   6  12      213.65      217.40     10.40 o
  -2   6  12       18.81       21.03      6.23 o
  -1   6  12      139.48      148.68      7.68 o
   0   6  12      282.96      274.83      8.39 o
   1   6  12      450.70      465.72     10.02 o
   2   6  12      344.77      312.67      9.22 o
   3   6  12       20.33       22.78      6.64 o
   4   6  12       97.01       83.85      7.41 o
  -1   7  12        1.61       -0.46      7.13 o
   0   7  12       61.95       49.39      6.46 o
   1   7  12      158.90      155.89      7.82 o
  -7   0  13       11.81        9.23     10.36 o
  -5   0  13     1227.06     1386.52     34.01 o
  -3   0  13     2226.72     2254.86     28.04 o
  -1   0  13     2077.24     2035.10     25.75 o
   1   0  13     4254.12     4339.27     42.48 o
   3   0  13      686.56      697.24     15.24 o
   5   0  13      200.75      202.69     11.20 o
   7   0  13        1.98        6.43     11.27 o
  -7   1  13      733.51      785.36     14.01 o
  -6   1  13       62.06       51.89      6.35 o
  -5   1  13      623.57      661.92     17.79 o
  -4   1  13      373.00      377.62      8.04 o
  -3   1  13      132.82      127.97      5.71 o
  -2   1  13      568.65      547.85      7.92 o
  -1   1  13       12.39       18.53      5.17 o
   0   1  13     1560.36     1514.69     25.22 o
   1   1  13      141.55      134.62      5.34 o
   2   1  13      405.29      375.51      7.01 o
   3   1  13      913.56      886.13     17.12 o
   4   1  13      270.89      274.88     10.41 o
   5   1  13      372.62      412.86     14.33 o
   6   1  13        9.98       17.86      7.62 o
   7   1  13      359.99      394.32     11.66 o
  -6   2  13      550.66      554.03     18.51 o
  -5   2  13      202.23      229.78      7.10 o
  -4   2  13      781.93      807.61     15.65 o
  -3   2  13      149.73      159.55      5.75 o
  -2   2  13      229.65      207.81      6.57 o
  -1   2  13      334.62      327.70      7.66 o
   0   2  13        8.02       20.89      4.73 o
   1   2  13       69.27       57.97      4.62 o
   2   2  13      448.97      434.58      8.06 o
   3   2  13      124.53      108.23      6.50 o
   4   2  13      573.53      545.92     11.02 o
   5   2  13        1.77        0.14      7.94 o
   6   2  13      478.40      527.59     17.31 o
  -6   3  13       78.00       90.25      7.10 o
  -5   3  13       78.00       65.24      5.79 o
  -4   3  13      762.40      813.99     18.31 o
  -3   3  13      153.15      147.32      5.79 o
  -2   3  13     1881.30     1946.98     12.92 o
  -1   3  13       16.60       11.67      4.42 o
   0   3  13     1425.06     1435.60     15.82 o
   1   3  13        1.59        5.68      4.50 o
   2   3  13     1186.46     1149.01     12.41 o
   3   3  13       58.12       65.55      5.91 o
   4   3  13      282.34      270.80      8.70 o
   5   3  13       84.34       94.16      8.84 o
   6   3  13       31.64       28.81      8.37 o
  -5   4  13       70.64       68.03      5.96 o
  -4   4  13      164.47      175.47      6.57 o
  -3   4  13      654.50      685.93     12.06 o
  -2   4  13        0.92        2.88      4.70 o
  -1   4  13     1466.90     1487.44     16.68 o
   0   4  13       47.70       57.28      7.37 o
   1   4  13      489.28      472.76      9.92 o
   2   4  13       99.27       90.27      6.27 o
   3   4  13      625.02      630.66     10.94 o
   4   4  13      147.24      127.79      8.27 o
   5   4  13       51.46       49.46      8.10 o
  -4   5  13       17.87       16.12      6.90 o
  -3   5  13      353.24      373.38     11.48 o
  -2   5  13        4.20        9.96      5.98 o
  -1   5  13       17.63       24.02      6.28 o
   0   5  13        0.08        4.05      6.72 o
   1   5  13      156.89      153.55      7.44 o
   2   5  13       25.45       31.81      6.45 o
   3   5  13       96.03       90.13      6.95 o
   4   5  13        0.08        3.08      6.58 o
  -3   6  13      463.08      484.33     11.31 o
  -2   6  13       74.65       73.43      7.47 o
  -1   6  13      511.95      525.57     12.28 o
   0   6  13        4.04        5.68      7.13 o
   1   6  13       98.93       86.66      7.17 o
   2   6  13        8.32       16.39      6.53 o
  -6   0  14      663.15      721.28     18.99 o
  -4   0  14     1113.50     1105.22     20.27 o
  -2   0  14     1735.96     1781.98     24.66 o
   0   0  14       10.45       15.75      8.04 o
   2   0  14        6.54       21.83      6.56 o
   4   0  14      120.34      114.82      8.86 o
   6   0  14      516.59      583.86     29.65 o
  -6   1  14        7.19       22.34      6.62 o
  -5   1  14      283.64      270.42      7.53 o
  -4   1  14       99.24      101.12      5.83 o
  -3   1  14      505.87      532.60     10.43 o
  -2   1  14      907.27      936.12     19.44 o
  -1   1  14      249.31      227.06      7.42 o
   0   1  14     2196.60     2349.09     24.54 o
   1   1  14       35.76       39.26      5.52 o
   2   1  14      362.63      322.78      7.08 o
   3   1  14        8.04        7.39      5.23 o
   4   1  14      739.84      734.32     11.08 o
   5   1  14      183.08      204.14      8.84 o
   6   1  14      152.98      155.25      8.75 o
  -6   2  14       45.69       54.98      6.81 o
  -5   2  14       58.52       71.90      6.18 o
  -4   2  14       12.94       19.49      5.10 o
  -3   2  14      575.11      592.46     17.44 o
  -2   2  14      264.75      294.15      7.50 o
  -1   2  14     1703.93     1774.31     20.29 o
   0   2  14        9.77       11.31      5.04 o
   1   2  14     1875.55     1891.07     17.52 o
   2   2  14       91.72       86.91      5.73 o
   3   2  14      814.11      778.10     15.66 o
   4   2  14       19.83       14.26      6.14 o
   5   2  14      333.65      321.47     10.19 o
  -5   3  14      525.40      580.44      9.78 o
  -4   3  14       92.68       95.45      6.04 o
  -3   3  14      683.63      716.94     19.64 o
  -2   3  14       48.58       44.91      5.64 o
  -1   3  14      217.87      232.77      7.22 o
   0   3  14        6.61        8.42      5.27 o
   1   3  14       16.60       17.09      5.54 o
   2   3  14      368.93      339.74      7.80 o
   3   3  14      408.45      402.75      8.74 o
   4   3  14       25.48       25.53      6.21 o
   5   3  14      164.66      151.16     10.28 o
  -4   4  14      504.05      536.09     10.72 o
  -3   4  14      142.55      148.33      6.91 o
  -2   4  14       90.19       87.34      8.45 o
  -1   4  14      301.65      312.17      9.06 o
   0   4  14      269.50      246.97      9.39 o
   1   4  14      551.59      539.75     12.25 o
   2   4  14        5.05        7.18      5.67 o
   3   4  14      255.11      242.46      8.71 o
   4   4  14      159.70      154.36      8.45 o
  -3   5  14        6.52       -0.61      6.92 o
  -2   5  14      390.32      443.27      9.83 o
  -1   5  14        0.07        8.63      6.82 o
   0   5  14      395.12      407.74     11.37 o
   1   5  14       10.52        9.40      7.66 o
   2   5  14      971.69      952.67     15.50 o
   3   5  14       41.60       33.21      6.78 o
  -5   0  15       85.04       92.36      9.16 o
  -3   0  15      488.89      534.21     19.20 o
  -1   0  15     1099.47     1151.11     23.82 o
   1   0  15      862.92      859.57     24.00 o
   3   0  15     1443.39     1505.26     28.00 o
   5   0  15      395.15      431.05     12.64 o
  -5   1  15      663.65      732.23     17.08 o
  -4   1  15       20.04       23.70      5.81 o
  -3   1  15     1203.58     1320.71     32.13 o
  -2   1  15       56.63       66.86      6.26 o
  -1   1  15      259.74      236.47      7.85 o
   0   1  15      317.71      338.95      9.05 o
   1   1  15       84.73       74.77      7.33 o
   2   1  15      562.14      554.37     11.78 o
   3   1  15        6.29        3.75      5.56 o
   4   1  15      142.90      160.51      7.91 o
   5   1  15      106.12      110.86      7.81 o
  -5   2  15       22.23       22.71      6.24 o
  -4   2  15      529.96      522.68     12.69 o
  -3   2  15       94.61       93.70      6.59 o
  -2   2  15     1010.93     1085.44     22.64 o
  -1   2  15      215.16      219.14      8.44 o
   0   2  15      431.77      412.33      9.55 o
   1   2  15       79.51       74.76      7.06 o
   2   2  15       42.99       40.78      6.28 o
   3   2  15       15.15       19.49      5.78 o
   4   2  15       37.31       35.63      6.34 o
   5   2  15      117.94       99.67      8.68 o
  -4   3  15       13.40       24.66      6.18 o
  -3   3  15       12.19        6.31      5.12 o
  -2   3  15      255.16      270.06      7.69 o
  -1   3  15      211.96      216.41      7.57 o
   0   3  15      814.13      865.32     13.09 o
   1   3  15       90.91       81.20      6.71 o
   2   3  15      607.60      584.31     10.80 o
   3   3  15        2.03        4.96      5.80 o
   4   3  15      466.54      422.56     11.01 o
  -3   4  15        5.35       13.18      7.14 o
  -2   4  15      159.31      173.13      9.78 o
  -1   4  15      143.18      149.66      9.86 o
   0   4  15       53.15       61.10      7.56 o
   1   4  15      725.62      738.16     16.92 o
   2   4  15        2.27        7.96      8.45 o
   3   4  15      270.11      274.27      9.20 o
  -1   5  15      476.77      495.92     11.46 o
   0   5  15       21.16       21.21      8.04 o
   1   5  15       56.33       49.81      8.24 o
  -4   0  16      805.09      874.72     29.07 o
  -2   0  16      936.19      923.53     34.63 o
   0   0  16      793.41      861.99     30.58 o
   2   0  16      329.49      315.63     15.26 o
   4   0  16        0.35       -4.66      9.32 o
  -4   1  16       14.57       13.96      5.98 o
  -3   1  16      278.95      275.64      9.83 o
  -2   1  16       73.25       81.91      6.74 o
  -1   1  16      419.83      414.07     12.10 o
   0   1  16       67.17       66.27      7.25 o
   1   1  16      207.36      199.13      8.80 o
   2   1  16      748.23      790.49     18.55 o
   3   1  16        9.19        4.59      7.74 o
   4   1  16      262.62      279.83      8.77 o
  -4   2  16      106.46      119.35      7.01 o
  -3   2  16        2.08        1.49      5.45 o
  -2   2  16        0.90        6.15      5.80 o
  -1   2  16      105.40      110.76      7.00 o
   0   2  16      126.97      131.07      8.46 o
   1   2  16      489.61      500.21     11.82 o
   2   2  16       59.71       47.85      7.65 o
   3   2  16      562.63      581.10     11.66 o
  -3   3  16      543.55      578.34     10.31 o
  -2   3  16        3.98        2.24      5.76 o
  -1   3  16      522.18      540.26     10.12 o
   0   3  16       65.35       65.69      7.73 o
   1   3  16      343.62      358.14     10.58 o
   2   3  16        0.19        7.89      7.40 o
  -1   4  16       23.21       24.07      8.52 o
   0   4  16      216.54      224.71     11.13 o
   1   4  16       96.31       88.69      8.27 o
  -1   0  17        3.76        8.92      9.45 o
   1   0  17      346.60      350.34     14.60 o
  -2   1  17        0.20        7.03      6.07 o
  -1   1  17      958.57     1020.07     15.52 o
   0   1  17        1.07        3.83      6.99 o
   1   1  17      324.53      305.74     11.12 o
   2   1  17       99.48      103.94      8.78 o
  -1   2  17        0.07        0.44      6.29 o
   0   2  17      604.97      632.64     13.01 o
   1   2  17      157.09      165.56      9.64 o
 
